# Supplementary material for: Phenazin-5-ium bromide
Source: Acta Crystallogr Sect E Struct Rep Online. 2012 Jun 23;68(Pt 7):o2204. doi: 10.1107/S1600536812027869 (PMC3394001; doi:10.1107/S1600536812027869)
Supplement: Supplementary file 1 [file e-68-o2204-sup1.cif]

##############################################################################
#                                                                            #
# This CIF contains the data in a paper accepted for publication in          #
# Acta Crystallographica Section E. It conforms to the requirements of       #
# Notes for Authors for Acta Crystallographica Section E, and has been       #
# peer reviewed under the auspices of the IUCr Commission on Journals.       #
#                                                                            #
# Full details of the Crystallographic Information File format               #
# are given in the paper "The Crystallographic Information File (CIF):       #
# a New Standard Archive File for Crystallography" by S. R. Hall, F. H.      #
# Allen and I. D. Brown [Acta Cryst. (1991), A47, 655-685].                  #
#                                                                            #
# The current version of the core CIF dictionary is obtainable from          #
# ftp://ftp.iucr.org/pub/cif_core.dic.                                       #
#                                                                            #
# Software is freely available for graphical display of the structure(s)     #
# in this CIF. For information consult the CIF software page                 #
# http://www.iucr.org/resources/cif/software.                                #
#                                                                            #
# This file may be used for bona fide research purposes within the           #
# scientific community so long as proper attribution is given to the journal # 
# article from which it was obtained.                                        #
#                                                                            #
##############################################################################
data_global
_audit_creation_method     'form.cif (version 2.0)'
_journal_data_validation_number     ?
_journal_date_recd_electronic     2012-06-10
_journal_date_accepted     2012-06-19
_journal_name_full     'Acta Crystallographica, Section E'
_journal_year     2012
_journal_volume     68
_journal_issue      7
_journal_page_first     o2204
_journal_page_last     o2204
_journal_paper_category     QO
_journal_paper_doi     10.1107/S1600536812027869
_journal_coeditor_code     CV5312
_publ_contact_author_name     'HongYu, Chen'
_publ_contact_author_address
;
School of Chemistry and Chemical Engineering,
TaiShan Medical University
Tai'an 271016
People's Republic of China
;
_publ_contact_author_email     'Binboll@126.com'
_publ_contact_author_fax     '86 0538 6239741'
_publ_contact_author_phone     '86 0538 6236121'
_publ_section_title
;
Phenazin-5-ium bromide
;
loop_
    _publ_author_name
    _publ_author_footnote
    _publ_author_address
    'Zhang, Gong-Xiao' ?
;
Faculty of Chemistry and Chemical Engineering,
TaiShan Medical University
Tai'an 271016
People's Republic of China
;
    'Li, Ping' ?
;
Faculty of Chemistry and Chemical Engineering,
TaiShan Medical University
Tai'an 271016
People's Republic of China
;
    'Dong, Jian' ?
;
Faculty of Chemistry and Chemical Engineering,
TaiShan Medical University
Tai'an 271016
People's Republic of China
;
    'Chen, Hong-Yu' ?
;
Faculty of Chemistry and Chemical Engineering,
TaiShan Medical University
Tai'an 271016
People's Republic of China
;
_publ_section_synopsis     .
data_I
_audit_creation_method     SHELXL-97
_chemical_name_systematic
;
Phenazin-5-ium bromide
;
_chemical_name_common     ?
_chemical_formula_moiety     'C12 H9 N2 +, Br -'
_chemical_formula_sum     'C12 H9 Br N2'
_chemical_formula_iupac     'C12 H9 N2 +, Br -'
_chemical_formula_weight     261.12
_chemical_melting_point     ?
_symmetry_cell_setting     triclinic
_symmetry_space_group_name_H-M     'P -1'
_symmetry_space_group_name_Hall     '-P 1'
loop_
    _symmetry_equiv_pos_as_xyz
    'x, y, z'
    '-x, -y, -z'
_cell_length_a     5.639(5)
_cell_length_b     7.958(5)
_cell_length_c     12.149(5)
_cell_angle_alpha     73.284(5)
_cell_angle_beta     86.896(5)
_cell_angle_gamma     88.360(5)
_cell_volume     521.3(6)
_cell_formula_units_Z     2
_cell_measurement_reflns_used     1973
_cell_measurement_theta_min     2.6727
_cell_measurement_theta_max     28.2828
_cell_measurement_temperature     293(2)
_exptl_crystal_description     prism
_exptl_crystal_colour     black
_exptl_crystal_size_max     0.18
_exptl_crystal_size_mid     0.16
_exptl_crystal_size_min     0.15
_exptl_crystal_density_diffrn     1.663
_exptl_crystal_density_meas     ?
_exptl_crystal_density_method     'not measured'
_exptl_crystal_F_000     260
_exptl_absorpt_coefficient_mu     3.906
_exptl_absorpt_correction_type     multi-scan
_exptl_absorpt_process_details     '(SADABS; Bruker, 2005)'
_exptl_absorpt_correction_T_min     0.5412
_exptl_absorpt_correction_T_max     0.5557
_exptl_special_details     ?
_diffrn_ambient_temperature     293(2)
_diffrn_radiation_type     MoK\a
_diffrn_radiation_wavelength     0.71069
_diffrn_radiation_source     'fine-focus sealed tube'
_diffrn_radiation_monochromator     graphite
_diffrn_measurement_device_type     'Bruker SMART APEXII CCD area-detector'
_diffrn_measurement_method     'phi and omega scans'
_diffrn_detector_area_resol_mean     ?
_diffrn_reflns_number     3029
_diffrn_reflns_av_R_equivalents     0.0279
_diffrn_reflns_av_sigmaI/netI     0.0513
_diffrn_reflns_theta_min     2.67
_diffrn_reflns_theta_max     26.36
_diffrn_reflns_theta_full     26.36
_diffrn_measured_fraction_theta_max     0.982
_diffrn_measured_fraction_theta_full     0.982
_diffrn_reflns_limit_h_min     -4
_diffrn_reflns_limit_h_max     7
_diffrn_reflns_limit_k_min     -9
_diffrn_reflns_limit_k_max     9
_diffrn_reflns_limit_l_min     -15
_diffrn_reflns_limit_l_max     14
_diffrn_standards_number     ?
_diffrn_standards_interval_count     ?
_diffrn_standards_interval_time     ?
_diffrn_standards_decay_%     ?
_refine_special_details
;
Refinement of <i>F</i>^2^ against ALL reflections. The weighted <i>R</i>-factor
<i>wR</i> and goodness of fit <i>S</i> are based on <i>F</i>^2^, conventional
<i>R</i>-factors <i>R</i> are based on <i>F</i>, with <i>F</i> set to zero for
negative <i>F</i>^2^. The threshold expression of <i>F</i>^2^ >
\s(<i>F</i>^2^) is used only for calculating <i>R</i>-factors(gt) <i>etc</i>.
and is not relevant to the choice of reflections for refinement.
<i>R</i>-factors based on <i>F</i>^2^ are statistically about twice as large
as those based on <i>F</i>, and <i>R</i>- factors based on ALL data will be
even larger.
;
_reflns_number_total     2085
_reflns_number_gt     1840
_reflns_threshold_expression     I>2sigma(I)
_refine_ls_structure_factor_coef     Fsqd
_refine_ls_matrix_type     full
_refine_ls_R_factor_all     0.0435
_refine_ls_R_factor_gt     0.0375
_refine_ls_wR_factor_gt     0.1012
_refine_ls_wR_factor_ref     0.1048
_refine_ls_goodness_of_fit_ref     1.077
_refine_ls_restrained_S_all     1.077
_refine_ls_number_reflns     2085
_refine_ls_number_parameters     137
_refine_ls_number_restraints     0
_refine_ls_hydrogen_treatment     constr
_refine_ls_weighting_scheme     calc
_refine_ls_weighting_details
         'calc w=1/[\s^2^(Fo^2^)+(0.0620P)^2^+0.0297P] where P=(Fo^2^+2Fc^2^)/3'
_atom_sites_solution_hydrogens     geom
_atom_sites_solution_primary     direct
_atom_sites_solution_secondary     difmap
_refine_ls_shift/su_max     0.000
_refine_ls_shift/su_mean     0.000
_refine_diff_density_max     0.810
_refine_diff_density_min     -0.647
_refine_ls_extinction_method     'SHELXL97 (Sheldrick, 2008)'
_refine_ls_extinction_coef     0.028(5)
_refine_ls_extinction_expression
                                  'Fc^*^=kFc[1+0.001xFc^2^\l^3^/sin(2\q)]^-1/4^'
loop_
    _atom_type_symbol
    _atom_type_description
    _atom_type_scat_dispersion_real
    _atom_type_scat_dispersion_imag
    _atom_type_scat_source
    'C' 'C' 0.0033 0.0016
                         'International Tables Vol C Tables 4.2.6.8 and 6.1.1.4'
    'H' 'H' 0.0000 0.0000
                         'International Tables Vol C Tables 4.2.6.8 and 6.1.1.4'
    'N' 'N' 0.0061 0.0033
                         'International Tables Vol C Tables 4.2.6.8 and 6.1.1.4'
    'Br' 'Br' -0.2901 2.4595
                         'International Tables Vol C Tables 4.2.6.8 and 6.1.1.4'
_computing_data_collection     'APEX2 (Bruker, 2005)'
_computing_cell_refinement     'SAINT (Bruker, 2005)'
_computing_data_reduction     'SAINT (Bruker, 2005)'
_computing_structure_solution     'SIR97 (Altomare <i>et al.</i>, 1999)'
_computing_structure_refinement     'SHELXL97 (Sheldrick, 2008)'
_computing_molecular_graphics     'XP in SHELXTL (Sheldrick, 2008)'
_computing_publication_material     'WinGX (Farrugia, 1999)'
loop_
    _atom_site_type_symbol
    _atom_site_label
    _atom_site_fract_x
    _atom_site_fract_y
    _atom_site_fract_z
    _atom_site_U_iso_or_equiv
    _atom_site_adp_type
    _atom_site_calc_flag
    _atom_site_refinement_flags
    _atom_site_occupancy
    _atom_site_symmetry_multiplicity
    _atom_site_disorder_assembly
    _atom_site_disorder_group
    Br Br1 -0.54425(5) -0.08849(4) 0.30612(2) 0.04706(19) Uani d . 1 1 . .
    C C1 0.2320(6) 0.3452(4) -0.0468(3) 0.0430(7) Uani d . 1 1 . .
    H H1A 0.3740 0.4032 -0.0732 0.052 Uiso calc R 1 1 . .
    C C2 0.1020(6) 0.2915(5) -0.1191(3) 0.0494(8) Uani d . 1 1 . .
    H H2A 0.1559 0.3123 -0.1955 0.059 Uiso calc R 1 1 . .
    C C3 -0.1152(6) 0.2040(5) -0.0819(3) 0.0492(8) Uani d . 1 1 . .
    H H3A -0.2033 0.1706 -0.1345 0.059 Uiso calc R 1 1 . .
    C C4 -0.1977(6) 0.1679(4) 0.0300(3) 0.0435(7) Uani d . 1 1 . .
    H H4A -0.3401 0.1095 0.0543 0.052 Uiso calc R 1 1 . .
    C C5 -0.0634(5) 0.2204(4) 0.1074(2) 0.0354(6) Uani d . 1 1 . .
    C C6 0.1524(5) 0.3133(4) 0.0701(2) 0.0353(6) Uani d . 1 1 . .
    C C7 0.3209(6) 0.4035(5) 0.3284(3) 0.0481(8) Uani d . 1 1 . .
    H H7A 0.4564 0.4703 0.3029 0.058 Uiso calc R 1 1 . .
    C C8 0.2429(7) 0.3683(5) 0.4392(3) 0.0544(9) Uani d . 1 1 . .
    H H8A 0.3257 0.4105 0.4897 0.065 Uiso calc R 1 1 . .
    C C9 0.0368(7) 0.2680(5) 0.4799(3) 0.0525(9) Uani d . 1 1 . .
    H H9A -0.0118 0.2442 0.5571 0.063 Uiso calc R 1 1 . .
    C C10 -0.0911(5) 0.2059(4) 0.4102(3) 0.0433(7) Uani d . 1 1 . .
    H H10A -0.2270 0.1408 0.4382 0.052 Uiso calc R 1 1 . .
    C C11 -0.0137(5) 0.2419(4) 0.2938(2) 0.0351(6) Uani d . 1 1 . .
    C C12 0.1979(5) 0.3395(4) 0.2505(2) 0.0363(6) Uani d . 1 1 . .
    N N1 0.2781(4) 0.3709(3) 0.1416(2) 0.0384(6) Uani d . 1 1 . .
    N N2 -0.1337(4) 0.1862(3) 0.2191(2) 0.0364(5) Uani d . 1 1 . .
    H H2B -0.2603 0.1264 0.2435 0.044 Uiso calc R 1 1 . .
loop_
    _atom_site_aniso_label
    _atom_site_aniso_U_11
    _atom_site_aniso_U_22
    _atom_site_aniso_U_33
    _atom_site_aniso_U_12
    _atom_site_aniso_U_13
    _atom_site_aniso_U_23
    Br1 0.0445(3) 0.0526(3) 0.0440(2) -0.01652(15) 0.00696(14) -0.01376(15)
    C1 0.0355(16) 0.0472(18) 0.0418(16) 0.0064(13) 0.0064(13) -0.0076(13)
    C2 0.055(2) 0.051(2) 0.0394(17) 0.0125(16) 0.0031(15) -0.0116(14)
    C3 0.055(2) 0.050(2) 0.0484(18) 0.0097(16) -0.0095(15) -0.0221(15)
    C4 0.0348(16) 0.0428(17) 0.0528(18) 0.0010(13) -0.0036(13) -0.0136(14)
    C5 0.0311(14) 0.0353(15) 0.0385(15) 0.0048(12) 0.0017(11) -0.0096(11)
    C6 0.0279(14) 0.0345(15) 0.0401(15) 0.0040(12) 0.0015(11) -0.0062(12)
    C7 0.0362(18) 0.0523(19) 0.0532(19) -0.0104(15) 0.0010(14) -0.0106(15)
    C8 0.058(2) 0.062(2) 0.0476(19) -0.0110(18) -0.0046(15) -0.0205(16)
    C9 0.057(2) 0.060(2) 0.0393(17) -0.0022(17) 0.0052(15) -0.0127(15)
    C10 0.0381(17) 0.0447(18) 0.0437(17) -0.0050(14) 0.0076(13) -0.0087(13)
    C11 0.0306(14) 0.0340(15) 0.0383(15) 0.0006(11) 0.0024(11) -0.0072(11)
    C12 0.0295(15) 0.0368(15) 0.0389(15) 0.0003(12) 0.0014(11) -0.0056(12)
    N1 0.0283(12) 0.0398(14) 0.0426(13) -0.0009(10) 0.0043(10) -0.0056(10)
    N2 0.0263(12) 0.0381(13) 0.0430(13) -0.0042(10) 0.0053(10) -0.0096(10)
_geom_special_details
;
All e.s.d.'s (except the e.s.d. in the dihedral angle between two l.s. planes)
are estimated using the full covariance matrix. The cell e.s.d.'s are taken
into account individually in the estimation of e.s.d.'s in distances, angles
and torsion angles; correlations between e.s.d.'s in cell parameters are only
used when they are defined by crystal symmetry. An approximate (isotropic)
treatment of cell e.s.d.'s is used for estimating e.s.d.'s involving l.s.
planes.
;
loop_
    _geom_bond_atom_site_label_1
    _geom_bond_atom_site_label_2
    _geom_bond_site_symmetry_2
    _geom_bond_distance
    _geom_bond_publ_flag
    C1 C2 . 1.339(5) ?
    C1 C6 . 1.418(4) ?
    C1 H1A . 0.9300 ?
    C2 C3 . 1.413(5) ?
    C2 H2A . 0.9300 ?
    C3 C4 . 1.364(4) ?
    C3 H3A . 0.9300 ?
    C4 C5 . 1.397(5) ?
    C4 H4A . 0.9300 ?
    C5 N2 . 1.345(4) ?
    C5 C6 . 1.426(4) ?
    C6 N1 . 1.336(4) ?
    C7 C8 . 1.345(5) ?
    C7 C12 . 1.417(5) ?
    C7 H7A . 0.9300 ?
    C8 C9 . 1.413(5) ?
    C8 H8A . 0.9300 ?
    C9 C10 . 1.344(5) ?
    C9 H9A . 0.9300 ?
    C10 C11 . 1.407(4) ?
    C10 H10A . 0.9300 ?
    C11 N2 . 1.339(4) ?
    C11 C12 . 1.433(4) ?
    C12 N1 . 1.329(4) ?
    N2 H2B . 0.8600 ?
loop_
    _geom_angle_atom_site_label_1
    _geom_angle_atom_site_label_2
    _geom_angle_atom_site_label_3
    _geom_angle_site_symmetry_1
    _geom_angle_site_symmetry_3
    _geom_angle
    _geom_angle_publ_flag
    C2 C1 C6 . . 119.8(3) ?
    C2 C1 H1A . . 120.1 ?
    C6 C1 H1A . . 120.1 ?
    C1 C2 C3 . . 121.5(3) ?
    C1 C2 H2A . . 119.2 ?
    C3 C2 H2A . . 119.2 ?
    C4 C3 C2 . . 121.0(3) ?
    C4 C3 H3A . . 119.5 ?
    C2 C3 H3A . . 119.5 ?
    C3 C4 C5 . . 118.6(3) ?
    C3 C4 H4A . . 120.7 ?
    C5 C4 H4A . . 120.7 ?
    N2 C5 C4 . . 121.3(3) ?
    N2 C5 C6 . . 117.8(3) ?
    C4 C5 C6 . . 120.9(3) ?
    N1 C6 C1 . . 120.0(3) ?
    N1 C6 C5 . . 121.8(3) ?
    C1 C6 C5 . . 118.2(3) ?
    C8 C7 C12 . . 120.4(3) ?
    C8 C7 H7A . . 119.8 ?
    C12 C7 H7A . . 119.8 ?
    C7 C8 C9 . . 120.8(3) ?
    C7 C8 H8A . . 119.6 ?
    C9 C8 H8A . . 119.6 ?
    C10 C9 C8 . . 122.0(3) ?
    C10 C9 H9A . . 119.0 ?
    C8 C9 H9A . . 119.0 ?
    C9 C10 C11 . . 118.2(3) ?
    C9 C10 H10A . . 120.9 ?
    C11 C10 H10A . . 120.9 ?
    N2 C11 C10 . . 121.6(3) ?
    N2 C11 C12 . . 117.3(3) ?
    C10 C11 C12 . . 121.2(3) ?
    N1 C12 C7 . . 120.4(3) ?
    N1 C12 C11 . . 122.3(3) ?
    C7 C12 C11 . . 117.4(3) ?
    C12 N1 C6 . . 118.4(2) ?
    C11 N2 C5 . . 122.4(2) ?
    C11 N2 H2B . . 118.8 ?
    C5 N2 H2B . . 118.8 ?
loop_
    _geom_torsion_atom_site_label_1
    _geom_torsion_atom_site_label_2
    _geom_torsion_atom_site_label_3
    _geom_torsion_atom_site_label_4
    _geom_torsion_site_symmetry_1
    _geom_torsion_site_symmetry_2
    _geom_torsion_site_symmetry_3
    _geom_torsion_site_symmetry_4
    _geom_torsion
    _geom_torsion_publ_flag
    C6 C1 C2 C3 . . . . 0.4(5) ?
    C1 C2 C3 C4 . . . . -1.4(5) ?
    C2 C3 C4 C5 . . . . 0.5(5) ?
    C3 C4 C5 N2 . . . . -179.0(3) ?
    C3 C4 C5 C6 . . . . 1.4(5) ?
    C2 C1 C6 N1 . . . . -178.1(3) ?
    C2 C1 C6 C5 . . . . 1.4(5) ?
    N2 C5 C6 N1 . . . . -2.4(4) ?
    C4 C5 C6 N1 . . . . 177.2(3) ?
    N2 C5 C6 C1 . . . . 178.1(3) ?
    C4 C5 C6 C1 . . . . -2.3(4) ?
    C12 C7 C8 C9 . . . . -0.4(6) ?
    C7 C8 C9 C10 . . . . -0.9(6) ?
    C8 C9 C10 C11 . . . . 0.5(6) ?
    C9 C10 C11 N2 . . . . -179.2(3) ?
    C9 C10 C11 C12 . . . . 1.1(5) ?
    C8 C7 C12 N1 . . . . -178.4(3) ?
    C8 C7 C12 C11 . . . . 1.9(5) ?
    N2 C11 C12 N1 . . . . -1.7(4) ?
    C10 C11 C12 N1 . . . . 178.0(3) ?
    N2 C11 C12 C7 . . . . 178.0(3) ?
    C10 C11 C12 C7 . . . . -2.3(4) ?
    C7 C12 N1 C6 . . . . -177.8(3) ?
    C11 C12 N1 C6 . . . . 1.9(4) ?
    C1 C6 N1 C12 . . . . 179.7(3) ?
    C5 C6 N1 C12 . . . . 0.1(4) ?
    C10 C11 N2 C5 . . . . 179.5(3) ?
    C12 C11 N2 C5 . . . . -0.7(4) ?
    C4 C5 N2 C11 . . . . -177.0(3) ?
    C6 C5 N2 C11 . . . . 2.7(4) ?
loop_
    _geom_hbond_atom_site_label_D
    _geom_hbond_atom_site_label_H
    _geom_hbond_atom_site_label_A
    _geom_hbond_site_symmetry_A
    _geom_hbond_distance_DH
    _geom_hbond_distance_HA
    _geom_hbond_distance_DA
    _geom_hbond_angle_DHA
    N2 H2B Br1 . 0.86 2.3116 3.155(4) 166.67
    C3 H3A Br1 2_455 0.93 2.8212 3.750(5) 176.02
_iucr_refine_instructions_details
;
TITL                                  120427a_0m in P-1
CELL   0.71069      5.639    7.958   12.149   73.284   86.896   88.360
ZERR         2      0.005    0.005    0.005    0.005    0.005    0.005
LATT 1
SFAC C  H  N  Br
UNIT 24 18 4 2
MERG 2
SHEL 999 0.8
L.S. 24
ACTA
BOND $H
CONF
PLAN 10
WGHT    0.062000    0.029700
EXTI    0.027862
FVAR       0.79989
BR1   4    0.455748    0.911507    0.306119    11.00000    0.04448    0.05259 =
         0.04398   -0.01376    0.00696   -0.01652
C1    1    0.232023    0.345176   -0.046811    11.00000    0.03550    0.04717 =
         0.04181   -0.00765    0.00637    0.00640
AFIX  43
H1A   2    0.374001    0.403171   -0.073171    11.00000   -1.20000
AFIX   0
C2    1    0.102016    0.291516   -0.119072    11.00000    0.05547    0.05109 =
         0.03940   -0.01165    0.00314    0.01249
AFIX  43
H2A   2    0.155917    0.312305   -0.195455    11.00000   -1.20000
AFIX   0
C3    1   -0.115240    0.204010   -0.081888    11.00000    0.05484    0.04961 =
         0.04841   -0.02209   -0.00946    0.00971
AFIX  43
H3A   2   -0.203283    0.170584   -0.134464    11.00000   -1.20000
AFIX   0
C4    1   -0.197659    0.167871    0.030025    11.00000    0.03485    0.04277 =
         0.05283   -0.01356   -0.00363    0.00102
AFIX  43
H4A   2   -0.340129    0.109522    0.054289    11.00000   -1.20000
AFIX   0
C5    1   -0.063434    0.220401    0.107409    11.00000    0.03109    0.03534 =
         0.03853   -0.00964    0.00167    0.00483
C6    1    0.152430    0.313251    0.070063    11.00000    0.02789    0.03449 =
         0.04009   -0.00619    0.00148    0.00395
C7    1    0.320922    0.403521    0.328448    11.00000    0.03620    0.05232 =
         0.05324   -0.01055    0.00101   -0.01041
AFIX  43
H7A   2    0.456385    0.470291    0.302890    11.00000   -1.20000
AFIX   0
C8    1    0.242940    0.368308    0.439223    11.00000    0.05794    0.06153 =
         0.04764   -0.02049   -0.00464   -0.01098
AFIX  43
H8A   2    0.325710    0.410515    0.489683    11.00000   -1.20000
AFIX   0
C9    1    0.036821    0.267985    0.479872    11.00000    0.05690    0.05964 =
         0.03933   -0.01269    0.00522   -0.00222
AFIX  43
H9A   2   -0.011846    0.244210    0.557125    11.00000   -1.20000
AFIX   0
C10   1   -0.091066    0.205860    0.410225    11.00000    0.03811    0.04472 =
         0.04372   -0.00867    0.00761   -0.00497
AFIX  43
H10A  2   -0.227014    0.140775    0.438249    11.00000   -1.20000
AFIX   0
C11   1   -0.013747    0.241938    0.293813    11.00000    0.03062    0.03399 =
         0.03825   -0.00715    0.00242    0.00058
C12   1    0.197921    0.339497    0.250468    11.00000    0.02950    0.03681 =
         0.03893   -0.00561    0.00137    0.00025
N1    3    0.278144    0.370869    0.141637    11.00000    0.02830    0.03982 =
         0.04260   -0.00555    0.00435   -0.00092
N2    3   -0.133723    0.186207    0.219104    11.00000    0.02630    0.03809 =
         0.04295   -0.00962    0.00534   -0.00419
AFIX  43
H2B   2   -0.260338    0.126367    0.243453    11.00000   -1.20000
HKLF      4
REM                                   120427a_0m in P-1
REM R1 =  0.0375 for   1840 Fo > 4sig(Fo)  and  0.0435 for all   2085 data
REM    137 parameters refined using      0 restraints
END
WGHT      0.0628      0.0141
REM Highest difference peak  0.810,  deepest hole -0.647,  1-sigma level  0.086
Q1    1   0.4212  1.0379  0.3281  11.00000  0.05    0.81
Q2    1   0.4832  0.7821  0.2856  11.00000  0.05    0.75
Q3    1   0.3174  0.8740  0.3216  11.00000  0.05    0.47
Q4    1   0.6089  0.9651  0.2827  11.00000  0.05    0.45
Q5    1   0.5399  0.9982  0.2378  11.00000  0.05    0.45
Q6    1   0.5067  1.0422  0.1828  11.00000  0.05    0.28
Q7    1   0.0526  0.2606  0.0961  11.00000  0.05    0.27
Q8    1   0.0861  0.3042  0.2687  11.00000  0.05    0.27
Q9    1   0.0748  0.0442  0.3793  11.00000  0.05    0.23
Q10   1   0.2258  0.1186  0.3315  11.00000  0.05    0.22
;
