# Supplementary material for: Phenazin-5-ium bromide
Source: Acta Crystallogr Sect E Struct Rep Online. 2012 Jun 23;68(Pt 7):o2204. doi: 10.1107/S1600536812027869 (PMC3394001; doi:10.1107/S1600536812027869)
Supplement: Supplementary file 2 [file e-68-o2204-Isup2.hkl]

#
# h,k,l, Fc-squared, Fo-squared, sigma(Fo-squared) and status flag
#
data_I
_shelx_title '                                  120427a_0m in P-1'
_shelx_refln_list_code          4
_shelx_F_calc_maximum      155.56
_exptl_crystal_F_000       260.00
_reflns_d_resolution_high  0.8004
 
loop_
 _symmetry_equiv_pos_as_xyz
 'x, y, z'
 '-x, -y, -z'
 
_cell_length_a     5.6390
_cell_length_b     7.9580
_cell_length_c    12.1490
_cell_angle_alpha  73.284
_cell_angle_beta   86.896
_cell_angle_gamma  88.360
 
_shelx_F_squared_multiplier     1.000
 
loop_
 _refln_index_h
 _refln_index_k
 _refln_index_l
 _refln_F_squared_calc
 _refln_F_squared_meas
 _refln_F_squared_sigma
 _refln_observed_status
   1   0   0       82.62       64.40      3.39 o
   2   0   0      541.87      566.94     20.16 o
   3   0   0     1047.73     1057.22     37.47 o
   4   0   0      176.77      187.31     10.68 o
   5   0   0       30.98       50.01      5.00 o
   6   0   0        2.04        7.28      3.92 o
   7   0   0       12.22       13.77      5.94 o
  -6   1   0       24.25       24.51      5.11 o
  -5   1   0      103.11      108.11      7.98 o
  -4   1   0      196.09      184.09     10.46 o
  -3   1   0     3199.25     3243.00    114.46 o
  -2   1   0     2423.17     2614.49    101.93 o
  -1   1   0      912.14      959.94     47.28 o
   0   1   0      837.79      814.66     41.53 o
   1   1   0     2327.02     2462.58    124.95 o
   2   1   0     2989.04     3107.17    109.52 o
   3   1   0       37.53       51.42      1.30 o
   4   1   0       34.97       33.01      2.04 o
   5   1   0       45.74       44.58      4.41 o
   6   1   0       72.01       80.47      7.58 o
   7   1   0       34.34       37.35      5.88 o
  -6   2   0       88.58       76.60      7.15 o
  -5   2   0      232.07      214.04     12.48 o
  -4   2   0      657.59      626.47     31.91 o
  -3   2   0      323.57      318.54     11.81 o
  -2   2   0       44.36       37.38      2.01 o
  -1   2   0    24199.89    21564.82    953.61 o
   0   2   0     2138.65     2117.85    107.43 o
   1   2   0       55.82       55.92      2.40 o
   2   2   0       24.31       25.81      1.97 o
   3   2   0      175.47      179.11      6.79 o
   4   2   0      215.63      225.62      4.91 o
   5   2   0      295.35      307.08     16.53 o
   6   2   0      189.34      194.31     11.99 o
  -6   3   0       54.43       40.89      6.02 o
  -5   3   0       57.77       54.20      5.72 o
  -4   3   0      783.61      710.74     36.17 o
  -3   3   0      282.29      298.76     20.80 o
  -2   3   0        3.93        2.93      1.84 o
  -1   3   0       11.29       13.11      1.97 o
   0   3   0        5.30        6.92      0.75 o
   1   3   0       82.16       94.36      4.12 o
   2   3   0     1626.87     1708.57     64.54 o
   3   3   0      953.18      958.87     34.10 o
   4   3   0      552.28      559.92     20.28 o
   5   3   0      407.11      406.58     21.28 o
   6   3   0      154.29      151.81      9.73 o
  -6   4   0       31.31       33.08      5.67 o
  -5   4   0       64.84       73.27      7.41 o
  -4   4   0        0.67       -1.44      3.02 o
  -3   4   0       44.57       47.56      4.78 o
  -2   4   0     2299.18     2379.85     84.21 o
  -1   4   0     2747.25     2664.56    196.60 o
   0   4   0      821.30      747.14     47.95 o
   1   4   0      493.73      456.51     17.59 o
   2   4   0     1104.43     1059.10     40.26 o
   3   4   0      743.51      729.07     27.85 o
   4   4   0      602.78      603.44     18.44 o
   5   4   0      281.04      284.43     17.18 o
   6   4   0       83.63       90.20      7.68 o
  -5   5   0       62.37       65.84      6.69 o
  -4   5   0        4.56        1.56      3.39 o
  -3   5   0      157.75      161.63      6.84 o
  -2   5   0      245.53      235.50      9.11 o
  -1   5   0      271.03      288.06     10.80 o
   0   5   0      211.49      197.97      7.55 o
   1   5   0     1710.38     1600.38     75.21 o
   2   5   0      874.09      816.88     31.20 o
   3   5   0      420.30      409.56     16.03 o
   4   5   0      245.94      253.38     10.27 o
   5   5   0       55.16       62.53      5.60 o
   6   5   0       10.84       17.15      4.35 o
  -5   6   0       28.69       27.23      5.28 o
  -4   6   0       75.88       85.68      7.18 o
  -3   6   0      172.65      173.15     16.87 o
  -2   6   0     1288.57     1443.80    107.87 o
  -1   6   0      356.06      385.33     21.80 o
   0   6   0      262.89      260.08     14.34 o
   1   6   0      472.09      470.82     24.89 o
   2   6   0      207.58      208.85     11.79 o
   3   6   0      125.11      126.79      8.01 o
   4   6   0       23.90       28.12      3.36 o
  -4   7   0       75.72       97.94      8.43 o
  -3   7   0       71.48       72.20      6.38 o
  -2   7   0       70.24       87.42      6.74 o
  -1   7   0       47.61       55.33      5.27 o
   0   7   0      350.29      359.26     19.64 o
   1   7   0       73.12       76.96      5.85 o
   2   7   0        9.49       10.18      2.95 o
   3   7   0        0.05       -0.78      2.61 o
   4   7   0       18.17       18.90      3.58 o
  -2   8   0       11.95       22.29      4.41 o
  -1   8   0        3.93        7.67      3.69 o
   0   8   0       18.87       24.09      4.22 o
   1   8   0        1.88       -0.31      3.34 o
   2   8   0        9.75       11.38      3.94 o
   3   8   0       35.03       42.24      5.30 o
  -2   9   0        0.66       -0.58      3.59 o
  -1   9   0       15.05       13.65      4.10 o
   0   9   0       10.22        7.25      4.42 o
   1   9   0       25.64       27.97      5.13 o
   2   9   0       38.88       43.34      5.47 o
  -1  -9   1       12.52       14.97      4.64 o
   0  -9   1       48.16       56.10      6.27 o
   1  -9   1       21.92       24.62      5.05 o
  -3  -8   1       33.53       38.18      4.72 o
  -2  -8   1       76.43       77.36      6.43 o
  -1  -8   1      135.49      149.34      9.84 o
   0  -8   1       22.59       26.04      3.92 o
   1  -8   1      285.99      285.48     16.38 o
   2  -8   1       31.72       37.83      4.39 o
  -4  -7   1       43.15       52.59      5.69 o
  -3  -7   1      382.71      360.81     19.79 o
  -2  -7   1      204.01      237.65     13.52 o
  -1  -7   1      322.04      310.11     17.08 o
   0  -7   1      126.21      128.88      8.32 o
   1  -7   1       45.24       47.81      4.71 o
   2  -7   1       21.68       19.82      3.47 o
   3  -7   1       95.21       90.07      7.63 o
   4  -7   1       23.15       30.29      5.64 o
  -4  -6   1      215.66      217.31     12.46 o
  -3  -6   1      338.48      320.43     17.43 o
  -2  -6   1      397.65      386.84     20.65 o
  -1  -6   1       56.45       52.62      4.43 o
   0  -6   1      723.37      701.18     36.40 o
   1  -6   1        0.62        1.41      1.48 o
   2  -6   1       85.55       87.81      6.04 o
   3  -6   1        0.35       -1.22      2.04 o
   4  -6   1        3.31       10.02      4.22 o
   5  -6   1       17.40       17.68      5.35 o
  -4  -5   1      666.28      630.24     32.91 o
  -3  -5   1      244.49      240.57     13.16 o
  -2  -5   1      291.80      271.20     14.59 o
  -1  -5   1        9.18        9.53      3.18 o
   0  -5   1       23.52       25.06      2.64 o
   1  -5   1       42.79       46.85      2.75 o
   2  -5   1       17.96       18.93      1.94 o
   3  -5   1      411.34      451.93     16.78 o
   4  -5   1      107.68      120.54      8.46 o
   5  -5   1       34.37       37.74      5.52 o
  -6  -4   1      135.96      141.06     10.31 o
  -5  -4   1      117.12      112.83      6.09 o
  -4  -4   1      130.21      124.46      4.46 o
  -3  -4   1       71.44       73.11      3.48 o
  -2  -4   1      140.86      164.37      6.68 o
  -1  -4   1      357.44      419.29     24.27 o
   0  -4   1     1075.72      897.32     74.46 o
   1  -4   1     1532.33     1356.12     94.81 o
   2  -4   1      254.06      224.23     20.35 o
   3  -4   1      257.18      248.67     14.19 o
   4  -4   1      204.93      178.57     10.66 o
   5  -4   1       91.37       70.75      7.19 o
   6  -4   1       15.87        7.25      4.75 o
  -6  -3   1       16.57       17.77      4.24 o
  -5  -3   1      195.88      173.72     10.66 o
  -4  -3   1        9.69       10.89      2.10 o
  -3  -3   1       47.03       43.03      3.08 o
  -2  -3   1      865.62      867.31     32.94 o
  -1  -3   1     1569.37     1469.53     55.58 o
   0  -3   1     1407.53     1260.65     44.65 o
   1  -3   1      113.39       93.05      3.81 o
   2  -3   1     2648.76     2531.70     89.44 o
   3  -3   1      644.36      609.85     42.62 o
   4  -3   1      152.36      128.21      8.58 o
   5  -3   1       32.92       26.94      4.75 o
   6  -3   1        7.61        2.88      4.41 o
  -6  -2   1        6.60       10.61      3.95 o
  -5  -2   1       47.66       53.61      5.32 o
  -4  -2   1      209.30      232.51      5.10 o
  -3  -2   1     1511.94     1738.35     88.31 o
  -2  -2   1       17.51       17.68      1.74 o
  -1  -2   1     6825.38     6817.00    384.80 o
   0  -2   1     6164.03     5714.26    201.53 o
   1  -2   1      789.46      747.20     26.51 o
   2  -2   1      734.77      729.63     25.99 o
   3  -2   1      307.25      328.47     17.83 o
   4  -2   1       72.55       68.00      5.47 o
   5  -2   1        2.07        2.49      3.66 o
   6  -2   1        1.50        2.24      4.55 o
  -6  -1   1        1.23        3.69      4.39 o
  -5  -1   1      354.62      361.87     19.67 o
  -4  -1   1      607.02      615.97     22.28 o
  -3  -1   1     2178.42     2334.17     47.61 o
  -2  -1   1     2936.37     2968.52    150.41 o
  -1  -1   1     2508.06     2552.24    129.35 o
   0  -1   1       18.34       17.24      1.09 o
   1  -1   1     5240.17     4861.90    171.22 o
   2  -1   1      422.55      496.13     25.34 o
   3  -1   1        0.36        2.17      3.16 o
   4  -1   1       51.61       58.31      5.21 o
   5  -1   1       62.31       61.80      5.69 o
   6  -1   1       49.85       52.06      5.66 o
  -6   0   1      162.43      165.61     11.45 o
  -5   0   1      335.74      310.13     17.01 o
  -4   0   1     1241.01     1261.02     44.90 o
  -3   0   1       28.56       20.41      1.45 o
  -2   0   1     5601.07     5010.94    188.35 o
  -1   0   1     3266.82     3045.73    154.36 o
   2   0   1      144.27      142.61      7.90 o
   3   0   1      279.60      273.77     19.59 o
   4   0   1      276.40      287.70     15.34 o
   5   0   1      255.81      275.95     15.29 o
   6   0   1      142.31      151.15     10.39 o
   7   0   1       81.27       90.10      9.02 o
  -6   1   1      224.32      206.35     12.82 o
  -5   1   1      251.45      225.98     13.03 o
  -4   1   1      686.53      636.92     23.02 o
  -3   1   1      491.65      438.96     15.92 o
  -2   1   1      155.51      152.11      5.71 o
  -1   1   1     1543.63     1498.47     52.99 o
   0   1   1     1121.48     1193.13     61.03 o
   1   1   1      557.70      558.32     21.21 o
   2   1   1     1573.02     1578.91     55.72 o
   3   1   1     1328.29     1376.63     28.17 o
   4   1   1      793.38      845.37     42.30 o
   5   1   1      372.95      407.69     21.43 o
   6   1   1      177.16      188.49     11.77 o
   7   1   1       44.54       43.40      6.24 o
  -6   2   1       43.07       41.70      5.41 o
  -5   2   1      166.89      163.26     10.19 o
  -4   2   1      101.64       90.41      6.34 o
  -3   2   1      622.67      646.69     57.36 o
  -2   2   1        5.07        3.80      1.01 o
  -1   2   1     2277.42     2508.20     88.48 o
   0   2   1     1096.46      726.57     41.48 o
   1   2   1     2719.46     2654.74    100.34 o
   2   2   1     2113.08     2169.26     76.50 o
   3   2   1     1119.93     1104.84     39.14 o
   4   2   1      768.83      794.49     39.74 o
   5   2   1      305.50      312.38     16.72 o
   6   2   1      114.49      120.87      8.21 o
  -6   3   1        4.76        4.41      4.20 o
  -5   3   1       17.10       16.82      3.92 o
  -4   3   1       23.60       19.59      3.41 o
  -3   3   1      198.38      192.23     11.16 o
  -2   3   1     1889.94     1899.51     67.22 o
  -1   3   1      108.28       91.83      7.88 o
   0   3   1     2157.02     1962.76    260.88 o
   1   3   1     2774.48     2661.63    100.52 o
   2   3   1     1790.53     1763.53     66.70 o
   3   3   1      877.34      892.43     26.82 o
   4   3   1      273.76      291.75     15.23 o
   5   3   1       79.62       83.97      6.04 o
   6   3   1        2.15        0.75      3.22 o
  -6   4   1        0.51        3.33      4.63 o
  -5   4   1      197.70      171.42     10.93 o
  -4   4   1        6.54        6.85      3.53 o
  -3   4   1      311.71      311.45     32.41 o
  -2   4   1     1578.64     1768.90     87.24 o
  -1   4   1      726.48      725.95     37.08 o
   0   4   1     1694.76     1565.87     61.09 o
   1   4   1     1081.85     1023.51     38.83 o
   2   4   1      378.02      360.25     14.00 o
   3   4   1      192.90      197.69      6.33 o
   4   4   1       19.98       22.22      1.49 o
   5   4   1        0.53       -1.06      2.45 o
   6   4   1       28.50       26.64      4.46 o
  -5   5   1       63.15       66.30      6.71 o
  -4   5   1      136.73      154.05      9.65 o
  -3   5   1      591.67      632.85     55.08 o
  -2   5   1       63.95       68.93      3.68 o
  -1   5   1      618.36      651.76     34.21 o
   0   5   1      529.65      580.61     20.90 o
   1   5   1      173.59      155.25     13.49 o
   2   5   1       24.77       26.14      2.12 o
   3   5   1       15.78       15.25      1.70 o
   4   5   1       60.33       60.50      3.45 o
   5   5   1      119.59      121.11      8.43 o
   6   5   1      100.70       97.45      7.62 o
  -5   6   1        2.88       -0.06      4.83 o
  -4   6   1       75.00       99.47      8.02 o
  -3   6   1      287.78      356.59     54.57 o
  -2   6   1       24.15       31.78      3.96 o
  -1   6   1      133.85      145.42      8.98 o
   0   6   1       12.88       15.83      2.78 o
   1   6   1       27.78       29.57      2.31 o
   2   6   1       69.65       71.12      3.80 o
   3   6   1      155.61      161.69      7.05 o
   4   6   1      175.49      171.35      7.52 o
   5   6   1      173.90      173.37     11.39 o
  -3   7   1        9.65        3.44      3.67 o
  -2   7   1       20.78       22.17      3.81 o
  -1   7   1        0.20        0.23      2.83 o
   0   7   1       53.76       60.06      5.30 o
   1   7   1      118.76      123.14      7.98 o
   2   7   1      215.54      219.29     12.90 o
   3   7   1      228.65      235.10     13.65 o
   4   7   1      211.77      230.55     13.68 o
  -3   8   1       23.14       16.43      4.77 o
  -2   8   1        0.95       -0.94      3.27 o
  -1   8   1       41.89       41.23      5.13 o
   0   8   1      115.82      112.17      8.07 o
   1   8   1      141.29      145.99      9.83 o
   2   8   1      156.66      186.10     11.88 o
   3   8   1      128.14      141.04      9.64 o
   4   8   1       89.25       98.93      8.02 o
  -2   9   1       15.80       11.91      4.72 o
  -1   9   1       52.73       48.11      5.64 o
   0   9   1       59.92       54.22      6.13 o
   1   9   1       72.54       72.29      6.96 o
   2   9   1       63.84       65.58      6.91 o
   0  -9   2       30.04       31.34      5.11 o
  -3  -8   2       22.43       25.03      4.17 o
  -2  -8   2      160.69      164.14     10.40 o
  -1  -8   2       43.16       41.95      4.75 o
   0  -8   2       31.40       27.97      4.27 o
   1  -8   2        0.04       -3.28      3.28 o
   2  -8   2        3.70        3.70      3.47 o
  -4  -7   2      165.49      151.28     10.01 o
  -3  -7   2       42.97       42.09      4.60 o
  -2  -7   2       35.89       32.05      3.88 o
  -1  -7   2        5.71        2.24      2.47 o
   0  -7   2       16.82       17.88      2.99 o
   1  -7   2        1.02        0.77      2.39 o
   2  -7   2       43.79       47.14      4.80 o
   3  -7   2       26.38       46.47      5.67 o
   4  -7   2       33.79       44.87      5.92 o
  -4  -6   2        0.95        2.49      2.59 o
  -3  -6   2       81.12       70.34      5.29 o
  -2  -6   2        4.25        3.47      2.30 o
  -1  -6   2       40.19       46.37      4.21 o
   0  -6   2      190.06      188.13      7.54 o
   1  -6   2      226.25      225.92     10.98 o
   2  -6   2      116.58      124.28      9.75 o
   3  -6   2      109.36      129.27      8.76 o
   4  -6   2       49.70       63.73      6.44 o
   5  -6   2        9.22       11.47      5.30 o
  -4  -5   2       37.56       40.66      4.36 o
  -3  -5   2       85.26       86.84      5.83 o
  -2  -5   2      260.19      233.10     12.77 o
  -1  -5   2      614.41      624.39     35.51 o
   0  -5   2      320.79      291.85     10.89 o
   1  -5   2      622.50      557.66     20.20 o
   2  -5   2      245.31      225.53      8.77 o
   3  -5   2      232.02      213.19     12.29 o
   4  -5   2       38.45       34.25      4.82 o
   5  -5   2        7.12        4.00      4.81 o
  -5  -4   2      185.72      167.24     10.09 o
  -4  -4   2       35.71       50.17      3.06 o
  -3  -4   2      476.71      463.19     17.88 o
  -2  -4   2      861.49      801.94     30.58 o
  -1  -4   2     1339.29     1320.42     49.12 o
   0  -4   2     1159.80      975.53     86.09 o
   1  -4   2      540.65      446.27     18.89 o
   2  -4   2      406.53      356.85     13.17 o
   3  -4   2       64.21       58.19      5.65 o
   4  -4   2        2.21       -2.38      3.17 o
   5  -4   2        0.18       -4.02      4.02 o
   6  -4   2        0.14       -0.78      5.30 o
  -6  -3   2       33.93       49.01      5.89 o
  -5  -3   2      408.86      412.03     22.32 o
  -4  -3   2      587.96      607.87     12.96 o
  -3  -3   2     1033.90     1006.58     51.50 o
  -2  -3   2     1627.30     1647.30     62.24 o
  -1  -3   2      768.56      682.43     27.75 o
   0  -3   2     1266.24     1184.84     42.05 o
   1  -3   2      144.28      132.90      5.16 o
   2  -3   2      205.23      194.43      7.35 o
   3  -3   2        2.34        9.02      4.95 o
   4  -3   2       33.24       39.01      4.21 o
   5  -3   2       26.88       35.36      4.94 o
   6  -3   2       36.65       36.55      5.32 o
  -6  -2   2      348.43      329.25     18.80 o
  -5  -2   2      131.54      156.66     10.36 o
  -4  -2   2      711.23      783.78     16.23 o
  -3  -2   2     1025.79     1047.86     53.50 o
  -2  -2   2     1216.38     1226.90     62.43 o
  -1  -2   2      657.01      640.78     32.75 o
   0  -2   2       77.47       72.69      4.83 o
   1  -2   2       63.62       68.62      4.44 o
   2  -2   2      295.86      281.95     11.73 o
   3  -2   2      350.43      344.62     12.54 o
   4  -2   2      205.76      204.68     11.76 o
   5  -2   2      110.10      116.12      8.09 o
   6  -2   2      106.53      100.27      8.59 o
  -6  -1   2      322.14      327.83     19.16 o
  -5  -1   2      307.72      323.39     18.22 o
  -4  -1   2      413.43      417.95     15.53 o
  -3  -1   2      453.16      493.26     11.29 o
  -2  -1   2        5.37        4.72      0.42 o
  -1  -1   2       45.64       42.42      2.66 o
   0  -1   2     1100.79     1255.02     64.12 o
   1  -1   2      200.64      206.60      7.51 o
   2  -1   2     1136.70     1144.06     40.49 o
   3  -1   2      936.78      945.54     33.56 o
   4  -1   2      480.98      499.59     25.61 o
   5  -1   2      325.83      351.86     19.01 o
   6  -1   2       87.32       86.44      7.32 o
  -6   0   2        5.41        7.35      4.60 o
  -5   0   2      113.90      112.89      8.20 o
  -4   0   2       61.42       55.77      2.98 o
  -3   0   2        5.41        5.64      0.99 o
  -2   0   2      266.58      290.19     14.96 o
  -1   0   2     1200.05     1195.20     60.62 o
   0   0   2      944.41      969.64     49.19 o
   1   0   2     5042.47     5128.62    181.10 o
   2   0   2     2817.19     2941.70    144.39 o
   3   0   2     1196.76     1239.30     61.32 o
   4   0   2      453.18      462.38     23.66 o
   5   0   2      269.60      278.36     15.16 o
   6   0   2       47.69       49.47      5.61 o
   7   0   2        0.71       -2.92      4.52 o
  -6   1   2        3.62        6.49      4.80 o
  -5   1   2        0.47       -2.44      3.11 o
  -4   1   2       41.85       34.76      4.03 o
  -3   1   2      690.54      640.13     22.98 o
  -2   1   2      813.28      807.74     28.73 o
  -1   1   2     4374.49     4095.94    207.42 o
   0   1   2     1811.75     1846.86     93.80 o
   1   1   2     3494.92     3593.83    136.01 o
   2   1   2     1934.17     2083.02     73.47 o
   3   1   2      743.53      770.07     15.97 o
   4   1   2      384.43      416.91     21.32 o
   5   1   2       26.18       29.76      3.58 o
   6   1   2        0.01        1.88      3.77 o
   7   1   2        9.66       10.93      4.50 o
  -6   2   2        2.03        2.39      4.24 o
  -5   2   2       67.79       62.30      6.44 o
  -4   2   2      225.24      209.66     14.13 o
  -3   2   2     1015.40     1023.20     36.51 o
  -2   2   2     1673.80     1662.03     58.84 o
  -1   2   2     1578.52     1665.39     58.88 o
   0   2   2     5177.25     5353.60    271.20 o
   1   2   2     2338.38     2451.17     92.25 o
   2   2   2      588.37      606.76     18.24 o
   3   2   2       66.91       72.06      3.00 o
   4   2   2       15.22       19.71      2.55 o
   5   2   2       18.37       17.80      3.19 o
   6   2   2       62.96       59.32      6.07 o
  -6   3   2       40.71       38.02      5.50 o
  -5   3   2      122.11      124.14      8.95 o
  -4   3   2      524.81      556.88     25.23 o
  -3   3   2      523.41      586.72     21.32 o
  -2   3   2     1457.32     1690.69     59.93 o
  -1   3   2      599.68      663.75     23.71 o
   0   3   2      800.99      798.58     41.05 o
   1   3   2      167.03      173.90      7.03 o
   2   3   2        0.95        1.48      0.59 o
   3   3   2        7.98       10.87      1.63 o
   4   3   2      228.21      226.25      8.98 o
   5   3   2      204.78      204.07      8.41 o
   6   3   2      179.17      178.43     11.66 o
  -6   4   2       44.19       44.13      5.94 o
  -5   4   2       75.76       87.46      7.29 o
  -4   4   2      290.81      353.65     18.97 o
  -3   4   2      247.09      283.36     10.84 o
  -2   4   2      153.23      177.42      7.00 o
  -1   4   2      451.62      462.74     44.84 o
   0   4   2       17.43       19.89      2.93 o
   1   4   2      124.83      134.29      5.68 o
   2   4   2      416.42      426.23     12.99 o
   3   4   2      395.90      382.53     11.75 o
   4   4   2      436.83      411.58     23.96 o
   5   4   2      344.71      334.14     19.88 o
   6   4   2       92.71      101.01      8.02 o
  -5   5   2       66.55       68.38      6.77 o
  -4   5   2       24.21       37.56      4.66 o
  -3   5   2       54.62       66.22      8.30 o
  -2   5   2        3.25        8.34      4.67 o
  -1   5   2       29.02       26.06      2.49 o
   0   5   2      291.85      303.71     12.39 o
   1   5   2      494.99      496.83     48.45 o
   2   5   2      472.00      460.46     17.86 o
   3   5   2      769.92      770.80     29.53 o
   4   5   2      470.25      450.76     26.28 o
   5   5   2      293.89      287.90     17.45 o
   6   5   2       50.00       54.96      6.10 o
  -5   6   2       15.26       26.42      5.30 o
  -4   6   2        0.89       -0.61      3.52 o
  -3   6   2       18.39       15.52      4.13 o
  -2   6   2       13.94       15.04      2.62 o
  -1   6   2      213.33      199.88     11.90 o
   0   6   2      497.46      524.53     27.94 o
   1   6   2      623.81      639.33     24.77 o
   2   6   2      538.04      519.60     20.23 o
   3   6   2      387.88      393.07     15.58 o
   4   6   2      218.84      223.92      9.44 o
   5   6   2       38.96       45.17      5.28 o
  -3   7   2       51.48       26.86      4.72 o
  -2   7   2      101.23       76.63      6.76 o
  -1   7   2      261.12      226.14     13.36 o
   0   7   2      280.40      277.37     16.03 o
   1   7   2      221.31      223.05      9.47 o
   2   7   2      280.72      269.29     22.35 o
   3   7   2      123.37      133.70      6.45 o
   4   7   2       52.40       56.57      5.96 o
  -3   8   2       16.71        4.67      4.52 o
  -2   8   2       79.95       64.07      6.47 o
  -1   8   2      122.68      112.07      8.76 o
   0   8   2       99.99       98.93      7.91 o
   1   8   2       78.19       71.26      6.62 o
   2   8   2       24.83       27.25      4.36 o
   3   8   2        2.00        0.25      3.91 o
   4   8   2       10.19       13.24      4.60 o
  -2   9   2       29.93       26.15      5.52 o
  -1   9   2       16.47       16.41      4.94 o
   0   9   2        4.54        3.92      3.83 o
   1   9   2        4.45        5.19      3.84 o
   2   9   2        0.64       -1.77      3.94 o
  -2  -8   3        3.03        4.14      3.22 o
  -1  -8   3       28.56       30.34      4.03 o
   0  -8   3       37.05       35.75      4.21 o
   1  -8   3       34.32       44.90      4.89 o
   2  -8   3       38.48       47.01      5.03 o
  -4  -7   3        5.51        4.45      3.36 o
  -3  -7   3       63.02       66.42      5.93 o
  -2  -7   3       95.78       97.31      6.73 o
  -1  -7   3      108.16      101.09      6.99 o
   0  -7   3      155.59      144.75      8.79 o
   1  -7   3       95.16       94.81      6.49 o
   2  -7   3       69.10       69.21      4.30 o
   3  -7   3       36.28       35.03      5.50 o
   4  -7   3        4.23        4.44      5.52 o
  -4  -6   3       50.48       57.72      5.61 o
  -3  -6   3      207.04      194.97     11.25 o
  -2  -6   3      361.18      319.08     17.27 o
  -1  -6   3      349.93      322.78     14.27 o
   0  -6   3      243.55      229.74      8.89 o
   1  -6   3      195.45      188.57      7.61 o
   2  -6   3       42.41       37.93      2.92 o
   3  -6   3       14.03       10.82      4.52 o
   4  -6   3        0.02       -2.38      5.02 o
  -5  -5   3      142.23      143.72      4.01 o
  -4  -5   3      382.81      384.12     20.78 o
  -3  -5   3      476.60      446.09     23.60 o
  -2  -5   3      383.28      344.96     18.36 o
  -1  -5   3      472.55      454.22     20.33 o
   0  -5   3      190.81      162.82      6.50 o
   1  -5   3       83.10       67.81      5.43 o
   2  -5   3       14.19       11.59      2.05 o
   3  -5   3        9.57       12.90      3.69 o
   4  -5   3       11.01       11.25      4.39 o
   5  -5   3        5.26        6.69      5.50 o
  -5  -4   3      165.80      169.32      4.15 o
  -4  -4   3      428.04      447.17     23.74 o
  -3  -4   3      524.65      500.16     26.14 o
  -2  -4   3      369.76      348.85     18.38 o
  -1  -4   3      126.04      114.56      4.96 o
   0  -4   3       43.29       43.07      4.14 o
   1  -4   3       48.99       47.36      2.60 o
   2  -4   3       58.25       53.11      2.85 o
   3  -4   3      176.44      161.28      9.81 o
   4  -4   3       65.52       70.78      6.52 o
   5  -4   3       53.95       51.16      5.99 o
   6  -4   3       56.14       53.16      7.21 o
  -6  -3   3      140.37      145.80     11.23 o
  -5  -3   3      293.62      327.67     19.05 o
  -4  -3   3      261.18      254.51      6.17 o
  -3  -3   3       68.42       69.07      4.57 o
  -2  -3   3       67.22       71.53      4.47 o
  -1  -3   3       44.30       41.96      2.37 o
   0  -3   3      181.87      172.18      6.68 o
   1  -3   3      392.97      368.56     13.46 o
   2  -3   3      672.05      649.18     23.32 o
   3  -3   3      332.76      327.18     17.39 o
   4  -3   3      173.95      167.29     10.21 o
   5  -3   3      134.53      126.82      8.92 o
   6  -3   3       58.95       52.80      6.72 o
  -6  -2   3       33.77       42.76      7.07 o
  -5  -2   3       89.10       96.31      9.52 o
  -4  -2   3       23.32       20.76      1.59 o
  -3  -2   3       21.59       23.90      1.11 o
  -2  -2   3      334.78      369.64     19.23 o
  -1  -2   3      664.98      669.26     34.23 o
   0  -2   3     2093.12     2215.80     78.18 o
   1  -2   3     1248.78     1273.38     45.14 o
   2  -2   3     1692.31     1727.12     61.10 o
   3  -2   3      519.27      504.41     25.73 o
   4  -2   3      261.27      244.47     13.47 o
   5  -2   3      132.40      128.56      8.56 o
   6  -2   3       13.76       16.90      4.50 o
  -6  -1   3       11.69       13.07      5.61 o
  -5  -1   3        4.75       13.77      4.74 o
  -4  -1   3      208.66      228.53      9.16 o
  -3  -1   3      360.40      359.26     18.72 o
  -2  -1   3     1478.08     1588.92     36.13 o
  -1  -1   3     2068.15     2217.36    112.41 o
   0  -1   3     2666.28     2985.73    105.23 o
   1  -1   3     2723.64     2864.40    101.01 o
   2  -1   3      800.12      840.33     29.85 o
   3  -1   3      367.58      434.71     22.16 o
   4  -1   3      217.15      225.51     12.53 o
   5  -1   3       44.42       45.40      4.89 o
   6  -1   3       23.80       43.55      5.24 o
  -6   0   3        9.02        6.08      5.60 o
  -5   0   3      142.60      132.42      9.48 o
  -4   0   3      527.52      505.10     29.73 o
  -3   0   3     1273.03     1348.21     68.60 o
  -2   0   3     1848.40     1751.26     88.91 o
  -1   0   3     4064.24     4025.54    203.83 o
   0   0   3     1820.70     1895.50     96.03 o
   1   0   3     2567.25     2706.68     80.71 o
   2   0   3      279.73      281.49     14.30 o
   3   0   3       43.46       48.62      3.64 o
   4   0   3        0.06        0.75      1.97 o
   5   0   3      221.98      235.59     13.09 o
   6   0   3       10.68        8.14      4.16 o
  -6   1   3       87.38       74.11      7.71 o
  -5   1   3      348.83      298.24     16.72 o
  -4   1   3      516.59      470.16     17.30 o
  -3   1   3     1247.19     1223.46     43.54 o
  -2   1   3     1313.98     1241.55     63.13 o
  -1   1   3     1419.78     1455.85     73.94 o
   1   1   3        1.23        4.22      1.01 o
   2   1   3       12.89       13.05      0.72 o
   3   1   3       18.82       16.77      1.99 o
   4   1   3      113.45      120.26      7.23 o
   5   1   3      480.11      505.79     26.00 o
   6   1   3       90.73      100.70      7.68 o
  -6   2   3      112.21      107.33      9.24 o
  -5   2   3      259.17      232.19     13.44 o
  -4   2   3      401.93      390.95     14.53 o
  -3   2   3      399.23      373.43     13.72 o
  -2   2   3      677.85      663.42     23.70 o
  -1   2   3       11.50        9.77      1.33 o
   0   2   3       76.74       66.76      4.06 o
   1   2   3      471.51      468.37     33.19 o
   2   2   3      739.85      713.49     21.49 o
   3   2   3      780.09      778.62     23.44 o
   4   2   3     1169.87     1213.97     60.09 o
   5   2   3       33.89       40.74      3.91 o
   6   2   3      175.04      175.15     10.56 o
  -6   3   3       64.26       75.73      7.44 o
  -5   3   3       65.40       65.00      6.76 o
  -4   3   3      113.75      121.54      5.55 o
  -3   3   3       21.59       21.64      1.88 o
  -2   3   3        2.25        3.91      1.14 o
  -1   3   3      120.31      147.53      5.69 o
   0   3   3     1404.18     1499.69    103.42 o
   1   3   3     1207.70     1162.44     44.25 o
   2   3   3      817.89      794.33     23.90 o
   3   3   3      804.78      796.42     24.02 o
   4   3   3     1293.19     1304.47     48.57 o
   5   3   3      206.42      207.79      8.53 o
   6   3   3      126.67      133.37      9.56 o
  -6   4   3       15.25       21.85      5.64 o
  -5   4   3        3.61        7.55      3.83 o
  -4   4   3        5.63        5.30      2.02 o
  -3   4   3       15.93       16.78      2.04 o
  -2   4   3      408.24      476.85     17.39 o
  -1   4   3      464.50      572.44     20.60 o
   0   4   3     1393.17     1348.35     99.65 o
   1   4   3     1573.82     1478.57     56.27 o
   2   4   3     1361.26     1386.99     52.47 o
   3   4   3     1206.16     1203.95     45.71 o
   4   4   3       11.65       11.63      2.42 o
   5   4   3      149.27      142.70      9.39 o
   6   4   3      119.23      123.26      9.12 o
  -5   5   3        3.68        0.64      4.36 o
  -4   5   3       59.76       69.74      4.42 o
  -3   5   3      169.61      198.79      8.04 o
  -2   5   3      385.75      470.56     17.25 o
  -1   5   3     1067.10     1189.70     62.27 o
   0   5   3      857.17      822.95    111.74 o
   1   5   3      493.80      440.83     17.27 o
   2   5   3      359.47      344.28     13.62 o
   3   5   3      618.42      614.89     23.80 o
   4   5   3        9.14        9.63      2.55 o
   5   5   3        2.10        5.70      3.09 o
   6   5   3       49.27       57.78      6.21 o
  -5   6   3       30.26       28.36      5.28 o
  -4   6   3       43.29       55.47      5.43 o
  -3   6   3      204.86      246.83     20.98 o
  -1   6   3      362.62      335.79     18.68 o
   0   6   3      350.88      278.13     15.59 o
   1   6   3      248.39      246.58     10.26 o
   2   6   3      134.44      134.16      8.57 o
   3   6   3      159.98      168.22      7.42 o
   4   6   3        0.39       -1.66      2.56 o
   5   6   3        1.02       -0.45      3.36 o
  -3   7   3       65.30       74.17      7.21 o
  -1   7   3       59.71       50.15      5.32 o
   0   7   3        3.90       -0.09      2.77 o
   1   7   3        2.25        2.87      1.92 o
   2   7   3       14.28       14.49      2.29 o
   3   7   3      131.71      138.42      6.69 o
   4   7   3       94.50       91.76      7.10 o
   5   7   3      179.32      192.02     12.53 o
  -3   8   3       10.81        9.43      4.75 o
  -2   8   3        4.07        1.50      4.24 o
  -1   8   3        0.62       -3.22      3.22 o
   0   8   3        2.22       -3.74      3.74 o
   1   8   3       21.47       16.84      3.86 o
   2   8   3      360.59      342.79     19.43 o
   3   8   3       47.99       57.75      6.10 o
  -2   9   3        3.10       -1.27      4.38 o
  -1   9   3       28.21       11.71      4.69 o
   0   9   3       55.34       34.34      5.21 o
   1   9   3       11.49        8.60      3.95 o
   2   9   3      139.63      136.35     10.31 o
   3   9   3       81.28       74.31      8.12 o
  -2  -8   4       68.73       67.50      5.97 o
  -1  -8   4       56.24       56.63      5.72 o
   0  -8   4       67.04       60.32      5.49 o
   1  -8   4       19.62       16.68      3.81 o
  -3  -7   4      150.97      137.56      8.92 o
  -2  -7   4      113.79      106.35      7.37 o
  -1  -7   4       71.25       62.21      5.32 o
   0  -7   4       35.04       31.05      3.42 o
   1  -7   4       16.70       13.32      2.22 o
   2  -7   4        0.44       -0.70      2.12 o
   3  -7   4        2.68        2.38      4.83 o
  -4  -6   4      148.79      142.07      9.21 o
  -3  -6   4      114.68      114.47      7.63 o
  -2  -6   4       67.17       62.42      5.04 o
  -1  -6   4       61.04       55.68      3.33 o
   0  -6   4        1.39       -0.15      1.71 o
   1  -6   4       11.61       15.50      2.11 o
   2  -6   4       24.81       25.97      2.42 o
   3  -6   4       32.14       42.29      5.27 o
   4  -6   4       14.14       17.57      5.83 o
  -5  -5   4      103.14       99.50      3.20 o
  -4  -5   4      108.99      103.44      7.30 o
  -3  -5   4       28.68       24.76      3.24 o
  -2  -5   4        0.12        0.23      1.98 o
  -1  -5   4       27.91       34.94      5.74 o
   0  -5   4       74.07       66.29      3.93 o
   1  -5   4      216.03      177.42      7.13 o
   2  -5   4      201.52      174.00     11.08 o
   3  -5   4       78.16       67.14      6.91 o
   4  -5   4       38.43       33.85      5.22 o
   5  -5   4       52.69       36.32      6.25 o
  -5  -4   4       25.63       25.41      1.63 o
  -4  -4   4        0.85        1.23      1.52 o
  -3  -4   4       42.69       48.02      3.99 o
  -2  -4   4       83.27       77.66      5.04 o
  -1  -4   4      586.86      488.43     51.11 o
   0  -4   4      520.14      456.33     16.69 o
   1  -4   4      524.51      462.27     16.90 o
   2  -4   4      377.63      346.09     12.94 o
   3  -4   4      177.09      148.36      9.41 o
   4  -4   4      194.83      185.95     11.63 o
   5  -4   4        0.66        0.42      4.25 o
  -6  -3   4        0.84       -1.25      5.97 o
  -5  -3   4        7.44       10.80      3.20 o
  -4  -3   4      141.15      146.03      3.82 o
  -3  -3   4      440.89      477.66     25.00 o
  -2  -3   4      791.74      789.54     40.58 o
  -1  -3   4      984.23      908.30     37.02 o
   0  -3   4     1358.00     1330.16     47.28 o
   1  -3   4      976.92      963.99     34.42 o
   2  -3   4      218.13      217.42      8.31 o
   3  -3   4      102.71       93.65      6.77 o
   4  -3   4      118.56      110.09      7.88 o
   5  -3   4        0.02        0.45      4.11 o
   6  -3   4        2.54        4.55      4.78 o
  -6  -2   4       33.90       41.18      7.54 o
  -5  -2   4      223.40      248.40     10.57 o
  -4  -2   4      487.40      522.05     12.17 o
  -3  -2   4      645.16      720.89     16.48 o
  -2  -2   4     1878.77     1920.96     97.67 o
  -1  -2   4     1204.70     1213.48     61.82 o
   0  -2   4     1066.57     1106.68     39.31 o
   1  -2   4      529.37      558.34     20.08 o
   2  -2   4      149.27      152.27      5.90 o
   3  -2   4      120.44      126.19      7.75 o
   4  -2   4      159.81      168.83     10.31 o
   5  -2   4       84.84       98.58      7.52 o
   6  -2   4       61.93       52.54      6.10 o
  -6  -1   4      105.24      129.22     12.39 o
  -5  -1   4      358.32      399.76     15.78 o
  -4  -1   4      693.01      730.54     37.69 o
  -3  -1   4      988.95     1019.56     52.13 o
  -2  -1   4      959.91      999.42     22.82 o
  -1  -1   4     1061.37     1127.30     25.53 o
   0  -1   4      477.12      562.64     25.73 o
   1  -1   4       50.23       50.86      1.87 o
   2  -1   4       58.23       71.01      3.02 o
   3  -1   4        1.69        2.41      1.98 o
   4  -1   4      241.12      253.36     13.89 o
   5  -1   4       77.84       81.01      6.32 o
   6  -1   4      317.20      306.03     17.25 o
  -6   0   4      194.83      175.19     13.40 o
  -5   0   4      298.89      267.52     16.09 o
  -4   0   4      273.50      272.28     10.73 o
  -3   0   4      738.05      747.53     38.34 o
  -2   0   4      113.99      138.39      7.50 o
  -1   0   4       35.19       31.51      2.24 o
   0   0   4       57.71       59.89      4.70 o
   1   0   4      340.68      355.35     10.79 o
   2   0   4      222.28      206.56      7.56 o
   3   0   4     1954.58     2059.70    101.43 o
   4   0   4      649.24      640.15     32.22 o
   5   0   4       17.13       15.29      3.17 o
   6   0   4      395.85      376.86     20.31 o
  -6   1   4       95.16       87.78      8.71 o
  -5   1   4      115.51      110.32      8.49 o
  -4   1   4       94.51       90.44      4.41 o
  -3   1   4        7.76        5.78      1.38 o
  -2   1   4       13.33       16.02      1.61 o
  -1   1   4      357.90      357.32     18.44 o
   0   1   4     2514.95     2664.10     93.91 o
   1   1   4     1808.77     1895.09     56.67 o
   2   1   4      442.79      370.06     18.86 o
   3   1   4     1410.35     1329.94     65.58 o
   4   1   4      456.26      441.61     22.45 o
   5   1   4      776.90      772.00     38.83 o
   6   1   4        1.82        1.36      3.56 o
  -6   2   4       13.26        9.27      4.66 o
  -5   2   4        1.29        2.99      3.59 o
  -4   2   4        0.33       -1.23      1.59 o
  -3   2   4      297.48      293.97     11.51 o
  -2   2   4      560.22      540.83     27.91 o
  -1   2   4     1338.04     1314.87     66.93 o
   0   2   4     2055.11     2012.06     75.85 o
   1   2   4     1364.00     1432.61     59.20 o
   2   2   4     4248.70     4266.74    127.55 o
   3   2   4      888.17      862.61     32.30 o
   4   2   4       63.63       70.48      3.46 o
   5   2   4      566.18      548.16     20.99 o
   6   2   4        3.47        5.39      2.31 o
  -6   3   4        2.75        1.81      5.10 o
  -5   3   4       25.76       27.39      4.33 o
  -4   3   4      158.49      154.14      6.53 o
  -3   3   4      408.98      398.19     14.68 o
  -2   3   4     1052.43     1072.35     38.19 o
  -1   3   4     2499.04     2575.26     90.75 o
   0   3   4     1695.12     1801.99     91.82 o
   1   3   4      314.05      267.36     10.55 o
   2   3   4     1072.34     1083.04     32.60 o
   3   3   4      171.57      166.38      5.32 o
   4   3   4      398.23      410.33     15.72 o
   5   3   4      175.19      170.25     11.06 o
   6   3   4       49.14       55.33      5.97 o
  -6   4   4       32.82       31.73      6.05 o
  -5   4   4       45.08       42.42      5.25 o
  -4   4   4      306.09      323.86     15.14 o
  -3   4   4      399.67      422.28     15.66 o
  -2   4   4      634.67      693.14     33.77 o
  -1   4   4      794.55      921.87     32.85 o
   0   4   4      391.63      416.38     16.42 o
   1   4   4     1477.01     1370.53    124.00 o
   2   4   4       20.67       16.12      2.45 o
   3   4   4      721.51      735.77     28.25 o
   4   4   4      130.31      130.04      8.50 o
   5   4   4      140.09      138.34      9.22 o
   6   4   4       82.46       82.08      7.21 o
  -5   5   4       62.55       70.78      7.29 o
  -4   5   4      122.84      142.59      6.51 o
  -3   5   4      251.42      302.66     11.57 o
  -2   5   4      365.03      424.76     15.88 o
  -1   5   4      116.03      145.46      8.73 o
   0   5   4       32.91       44.64      3.47 o
   1   5   4       12.35        9.33      3.27 o
   2   5   4      113.16      119.34      5.50 o
   3   5   4        5.11        5.16      1.69 o
   4   5   4      828.51      782.20     44.95 o
   5   5   4      258.43      276.08     16.91 o
   6   5   4       29.65       33.67      4.55 o
  -5   6   4       44.69       59.22      6.32 o
  -4   6   4       27.60       35.26      3.27 o
  -3   6   4       22.77       34.17      2.88 o
  -2   6   4       13.66       15.63      3.25 o
  -1   6   4       15.38       17.35      3.63 o
   0   6   4       21.04       23.22      3.45 o
   1   6   4      329.84      330.44     19.75 o
   2   6   4     1307.61     1310.11     50.10 o
   3   6   4        6.89        6.51      2.05 o
   4   6   4      407.44      389.01     23.14 o
   5   6   4      160.90      157.92     10.76 o
  -3   7   4        0.06        1.36      4.08 o
  -2   7   4       25.58       29.59      4.36 o
  -1   7   4      217.01      233.17     14.00 o
   1   7   4      309.65      285.06     25.98 o
   2   7   4       87.45       75.58      4.35 o
   3   7   4      722.83      717.63     28.08 o
   4   7   4      173.46      184.96     12.24 o
   5   7   4       10.49       13.41      3.89 o
  -3   8   4       11.02        8.77      4.95 o
  -2   8   4       64.83       69.77      7.26 o
  -1   8   4       14.55       16.16      4.10 o
   0   8   4      256.34      213.74     13.33 o
   1   8   4      560.31      524.83     47.05 o
   2   8   4        4.41        3.34      3.38 o
   3   8   4      171.81      160.21      7.86 o
   4   8   4       28.66       35.02      5.28 o
  -2   9   4       73.36       73.52      7.90 o
  -1   9   4       25.05       23.15      5.44 o
   0   9   4       68.64       61.98      6.50 o
   1   9   4        6.18       -3.34      4.10 o
   2   9   4      152.58      118.00      8.89 o
   3   9   4        5.49       -1.70      4.14 o
   0  -8   5        0.59        2.11      2.92 o
  -3  -7   5        7.31        8.24      3.34 o
  -2  -7   5        4.03        5.42      3.02 o
  -1  -7   5        1.26        2.66      2.84 o
   0  -7   5       75.97       69.59      5.39 o
   1  -7   5       59.61       63.21      5.48 o
   2  -7   5        2.62        6.16      4.55 o
   3  -7   5       47.82       61.58      6.58 o
  -4  -6   5        0.81        2.24      3.59 o
  -3  -6   5       24.98       24.84      3.53 o
  -2  -6   5       78.69       66.99      5.11 o
  -1  -6   5       82.75       72.84      5.63 o
   0  -6   5      197.83      188.92      9.93 o
   1  -6   5       73.66       71.63      4.02 o
   2  -6   5      209.17      191.39      7.99 o
   3  -6   5       12.29       10.66      4.50 o
   4  -6   5       34.97       22.92      6.21 o
  -4  -5   5       58.69       56.24      2.49 o
  -3  -5   5      218.82      208.49     11.94 o
  -2  -5   5      226.91      199.94     11.27 o
  -1  -5   5      588.62      530.92     19.54 o
   0  -5   5      373.14      320.08     12.16 o
   1  -5   5       35.72       31.42      3.02 o
   2  -5   5      222.30      191.59      7.86 o
   3  -5   5       18.30        8.66      4.39 o
   4  -5   5        2.73        3.70      4.55 o
   5  -5   5        9.68       -0.86      5.10 o
  -5  -4   5      117.26      116.97      3.58 o
  -4  -4   5      282.82      260.15      6.44 o
  -3  -4   5      464.17      459.08     24.31 o
  -2  -4   5      383.36      372.40     19.81 o
  -1  -4   5      610.70      545.56     33.83 o
   0  -4   5      203.63      186.92      7.53 o
   1  -4   5      432.48      423.95     15.70 o
   2  -4   5        0.40        1.70      1.40 o
   3  -4   5        9.63        7.88      3.81 o
   4  -4   5      103.66      105.83      8.79 o
   5  -4   5        1.06       -1.94      4.74 o
  -5  -3   5      203.93      219.32     12.72 o
  -4  -3   5      438.02      437.34     10.45 o
  -3  -3   5      424.91      427.15     10.01 o
  -2  -3   5      817.81      821.57     42.31 o
  -1  -3   5      267.99      274.22     10.56 o
   0  -3   5       41.21       45.74      2.81 o
   1  -3   5      140.69      146.89      6.01 o
   2  -3   5       59.34       60.70      3.13 o
   3  -3   5       80.69       85.32      6.68 o
   4  -3   5       13.20       15.74      4.52 o
   5  -3   5      120.07      119.52      9.40 o
   6  -3   5       73.97       73.34      7.82 o
  -6  -2   5      131.10      169.24     15.81 o
  -5  -2   5      242.72      268.97     11.65 o
  -4  -2   5      306.26      327.26     17.60 o
  -3  -2   5       98.52      103.87      3.26 o
  -2  -2   5      152.65      169.72      4.20 o
  -1  -2   5        6.88        5.39      1.28 o
   0  -2   5       34.79       48.35      2.57 o
   1  -2   5      751.30      831.11     29.74 o
   2  -2   5      299.95      288.69     10.74 o
   3  -2   5     1024.21     1097.39     54.87 o
   4  -2   5       40.06       50.89      5.35 o
   5  -2   5       68.13       70.93      6.65 o
   6  -2   5       55.08       55.90      6.43 o
  -6  -1   5       61.28       69.94     10.52 o
  -5  -1   5       92.58      100.80      5.80 o
  -4  -1   5       30.51       33.85      3.71 o
  -3  -1   5       70.49       66.02      4.61 o
  -2  -1   5      148.54      152.03      5.42 o
  -1  -1   5     1723.58     2008.52     45.58 o
   0  -1   5       79.95       68.39      1.69 o
   1  -1   5     1436.51     1556.02     29.82 o
   2  -1   5     1009.16     1050.98     20.10 o
   3  -1   5      257.77      249.86     13.40 o
   4  -1   5      589.99      598.88     30.54 o
   5  -1   5      216.34      228.91     13.28 o
   6  -1   5        5.40        4.78      4.16 o
  -6   0   5       13.78       12.99      7.58 o
  -5   0   5        1.50        3.68      2.35 o
  -4   0   5      135.98      135.56      8.01 o
  -3   0   5      186.72      191.42     10.43 o
  -2   0   5      827.62      807.01     41.28 o
  -1   0   5      471.01      437.98     22.56 o
   0   0   5     4025.61     4407.92    194.32 o
   1   0   5     1590.29     1710.97     51.39 o
   2   0   5     2938.03     3167.21    106.52 o
   3   0   5       39.56       25.42      2.83 o
   4   0   5      132.24      126.14      7.78 o
   5   0   5       48.84       50.85      5.44 o
   6   0   5       13.24        7.16      4.16 o
  -6   1   5        8.74        0.44      6.13 o
  -5   1   5       82.27       83.63      4.91 o
  -4   1   5       93.20       98.19      4.83 o
  -3   1   5      964.84      886.87     45.44 o
  -2   1   5     3050.81     3041.36    154.22 o
  -1   1   5      344.77      278.74     14.53 o
   0   1   5     2438.59     2493.41     87.92 o
   1   1   5     1293.47     1359.39     40.70 o
   2   1   5      110.35       90.44      3.07 o
   3   1   5      526.89      555.45     21.03 o
   4   1   5       57.58       60.74      3.33 o
   5   1   5      156.14      147.77      8.89 o
   6   1   5        8.13       10.41      3.30 o
  -6   2   5       33.24       29.44      5.74 o
  -5   2   5      300.73      281.73     16.06 o
  -4   2   5      355.78      340.83     12.97 o
  -3   2   5      711.08      645.12     23.27 o
  -2   2   5      465.48      405.73     21.13 o
  -1   2   5     2749.66     2716.12    137.80 o
   0   2   5      591.57      595.42     22.83 o
   1   2   5     1468.26     1699.09     50.69 o
   2   2   5      431.12      509.88     15.50 o
   3   2   5       17.47       17.88      2.22 o
   4   2   5       72.86       66.04      3.40 o
   5   2   5       60.95       61.94      3.74 o
   6   2   5      111.05      110.75      5.55 o
  -6   3   5       68.82       66.89      6.86 o
  -5   3   5       48.69       47.28      5.16 o
  -4   3   5      434.45      414.64     15.48 o
  -3   3   5      943.78      948.02     33.94 o
  -2   3   5        5.28        5.25      1.23 o
  -1   3   5      333.60      325.01     17.24 o
   0   3   5       18.93       16.75      1.66 o
   1   3   5      349.90      413.29     25.10 o
   2   3   5        6.05        4.54      0.97 o
   3   3   5      224.05      208.05      8.15 o
   4   3   5      940.62      885.87     34.67 o
   5   3   5      177.01      192.97     12.33 o
   6   3   5      109.07      105.89      8.32 o
  -6   4   5       86.32       84.96      7.91 o
  -5   4   5       52.77       56.44      5.97 o
  -4   4   5       52.21       56.23      3.72 o
  -3   4   5        3.68        2.07      1.73 o
  -2   4   5      212.21      219.08      8.46 o
  -1   4   5       83.24       97.21      4.13 o
   0   4   5        3.61        2.33      2.85 o
   1   4   5     2071.91     2260.31    141.13 o
   2   4   5      528.94      476.52     37.11 o
   3   4   5      612.03      609.31     23.53 o
   4   4   5      327.43      313.97     18.78 o
   5   4   5      250.84      239.60     14.78 o
   6   4   5       98.78      101.31      7.84 o
  -5   5   5       39.26       48.15      5.68 o
  -4   5   5       46.26       55.23      4.02 o
  -3   5   5      173.83      193.97      7.87 o
  -2   5   5       41.11       47.71      3.12 o
  -1   5   5      289.17      336.83     18.17 o
   0   5   5      940.05     1103.71     42.35 o
   1   5   5      315.97      276.77     11.28 o
   2   5   5      586.88      518.11     28.02 o
   3   5   5     1105.61     1102.53     42.26 o
   4   5   5      165.90      167.87     10.78 o
   5   5   5       84.52       83.90      6.97 o
   6   5   5       15.59       18.91      4.06 o
  -5   6   5        7.26        5.00      4.38 o
  -4   6   5       42.20       42.89      3.44 o
  -3   6   5        3.60        8.58      3.16 o
  -2   6   5      304.31      367.11     20.10 o
  -1   6   5      144.10      162.73      9.98 o
   0   6   5     1321.66     1633.88     93.41 o
   1   6   5      310.46      273.84     20.13 o
   2   6   5      340.26      291.37     30.97 o
   3   6   5      122.16      114.60      5.71 o
   4   6   5       54.68       54.91      5.33 o
   5   6   5        9.69        9.02      3.85 o
  -4   7   5      122.77      134.57      9.78 o
  -3   7   5       45.30       58.69      5.99 o
  -1   7   5      300.36      403.86     22.28 o
   0   7   5       77.81       72.57      6.24 o
   1   7   5      115.17       98.75     17.94 o
   2   7   5      242.01      204.19     12.98 o
   3   7   5        0.75        0.00      2.46 o
   4   7   5        1.43        0.58      3.39 o
   5   7   5       18.13       20.85      4.69 o
  -2   8   5       12.04       17.71      4.44 o
  -1   8   5      221.34      243.67     14.64 o
   0   8   5        2.65       -1.03      3.42 o
   1   8   5        5.62        1.56      4.49 o
   2   8   5        5.05        3.88      4.59 o
   3   8   5       21.12       26.54      4.20 o
   4   8   5       30.51       35.63      5.11 o
  -2   9   5       14.52       11.61      4.75 o
  -1   9   5        2.37       -4.03      4.03 o
   0   9   5        1.72       -3.63      3.63 o
   1   9   5        2.41       -1.38      4.09 o
   2   9   5       82.20       77.64     18.26 o
   3   9   5       44.34       28.23      5.46 o
  -2  -7   6       59.79       54.43      5.16 o
  -1  -7   6      352.22      312.38     17.26 o
   0  -7   6        1.58        0.35      2.30 o
   1  -7   6       42.94       43.86      3.56 o
   2  -7   6       13.59        5.24      5.13 o
  -3  -6   6       97.27       91.44      6.83 o
  -2  -6   6      184.77      162.75      9.80 o
  -1  -6   6        8.56        7.99      2.45 o
   0  -6   6      257.34      238.34     20.76 o
   1  -6   6       59.65       52.08      3.43 o
   2  -6   6       33.71       26.97      5.38 o
   3  -6   6        2.42        3.39      5.13 o
  -4  -5   6       71.82       66.65      2.52 o
  -3  -5   6      166.44      157.02      9.62 o
  -2  -5   6      657.22      606.02     31.76 o
  -1  -5   6       58.76       53.33      3.42 o
   0  -5   6       24.36       21.06      2.30 o
   1  -5   6        0.88        1.94      1.73 o
   2  -5   6        1.27        1.30      3.64 o
   3  -5   6       34.07       29.11      5.42 o
   4  -5   6       16.64       23.18      5.39 o
  -5  -4   6      183.10      192.78     11.72 o
  -4  -4   6       63.26       57.18      2.39 o
  -3  -4   6       82.94       77.69      2.50 o
  -2  -4   6       44.74       46.39      4.03 o
  -1  -4   6      149.80      153.76      6.68 o
   0  -4   6       15.42       13.26      1.94 o
   1  -4   6      620.79      608.66     22.19 o
   2  -4   6       63.45       64.67      3.68 o
   3  -4   6      120.01      111.29      8.26 o
   4  -4   6       49.05       41.14      6.14 o
   5  -4   6       18.58       28.09      6.25 o
  -5  -3   6        3.67        4.14      3.38 o
  -4  -3   6       23.77       24.74      1.52 o
  -3  -3   6      236.14      255.33      6.22 o
  -2  -3   6     1035.11     1067.49     22.23 o
  -1  -3   6      133.26      136.45      6.03 o
   0  -3   6      394.52      395.71     14.71 o
   1  -3   6      275.29      269.31     10.32 o
   2  -3   6      407.55      406.29     15.06 o
   3  -3   6      222.36      214.52     12.56 o
   4  -3   6      142.55      137.26      9.78 o
   5  -3   6       20.82       21.42      5.53 o
  -5  -2   6       19.70       22.02      3.77 o
  -4  -2   6       57.78       63.47      5.00 o
  -3  -2   6      687.92      744.82     17.12 o
  -2  -2   6       17.86       14.93      2.56 o
  -1  -2   6      752.12      806.69     16.89 o
   0  -2   6     3019.55     3478.30    122.83 o
   1  -2   6      390.62      405.99     14.94 o
   2  -2   6      412.19      417.25     15.29 o
   3  -2   6      155.73      153.37      9.39 o
   4  -2   6       32.32       26.34      4.16 o
   5  -2   6       16.28       19.77      4.50 o
   6  -2   6        0.32       -0.39      4.56 o
  -6  -1   6       63.57       76.80     11.43 o
  -5  -1   6       48.41       58.65      4.93 o
  -4  -1   6        5.67        9.49      2.67 o
  -3  -1   6     2753.12     2908.93    147.80 o
  -2  -1   6      594.06      628.27     32.46 o
  -1  -1   6     1117.61     1181.43     26.83 o
   0  -1   6      592.44      626.05     13.09 o
   1  -1   6      669.62      778.47     15.23 o
   2  -1   6      295.18      306.40      9.47 o
   3  -1   6       79.11       85.36      4.15 o
   4  -1   6        2.10        2.77      3.28 o
   5  -1   6       13.72       13.02      4.14 o
   6  -1   6       19.57       29.20      5.49 o
  -6   0   6      128.00      149.62     13.83 o
  -5   0   6      241.70      270.58     22.69 o
  -4   0   6      927.19      922.63     47.53 o
  -3   0   6       54.12       52.14      3.94 o
  -2   0   6     1016.85      973.41     49.79 o
  -1   0   6     3346.88     3509.83    177.87 o
   0   0   6       31.77       20.00      2.33 o
   1   0   6       47.83       49.75      2.07 o
   2   0   6        0.55        0.09      0.76 o
   3   0   6       72.92       71.99      3.64 o
   4   0   6       59.56       61.42      3.55 o
   5   0   6      114.45      119.75      7.90 o
   6   0   6       39.19       48.03      5.60 o
  -6   1   6       51.20       55.39      8.10 o
  -5   1   6       12.10       16.14      2.79 o
  -4   1   6     1789.48     1781.56     63.52 o
  -3   1   6      116.91      111.53      6.68 o
  -2   1   6      256.82      222.47     11.88 o
  -1   1   6        6.39        2.86      1.30 o
   0   1   6        2.71        4.71      1.06 o
   1   1   6       39.06       37.85      1.77 o
   2   1   6      229.91      191.77      6.07 o
   3   1   6      495.75      466.34     17.76 o
   4   1   6      333.72      323.25     12.65 o
   5   1   6      221.45      226.40     11.15 o
   6   1   6       68.53       68.88      4.59 o
  -6   2   6       77.39       90.16      8.96 o
  -5   2   6      236.72      227.95      9.60 o
  -4   2   6       43.00       42.79      8.17 o
  -3   2   6      117.21       99.72      6.20 o
  -2   2   6      504.38      520.45     26.97 o
  -1   2   6      789.70      843.99     43.25 o
   0   2   6      583.58      599.86     31.54 o
   1   2   6      776.36      841.33     25.39 o
   2   2   6     1009.50      997.02     30.03 o
   3   2   6      629.97      589.82     22.23 o
   4   2   6      514.54      500.25     19.13 o
   5   2   6      129.28      131.95      6.04 o
   6   2   6       61.13       63.81      4.24 o
  -6   3   6        9.90        4.50      4.75 o
  -5   3   6      390.95      365.62     19.92 o
  -4   3   6       80.82       77.29      4.37 o
  -3   3   6       56.28       52.89      3.32 o
  -2   3   6      409.20      399.66     21.05 o
  -1   3   6      556.70      539.44     28.02 o
   0   3   6      822.19      868.88     33.42 o
   1   3   6     1146.30     1059.65     31.96 o
   2   3   6     1211.16     1224.25     36.71 o
   3   3   6      592.45      592.65     22.27 o
   4   3   6      305.22      298.70     17.83 o
   5   3   6       67.14       69.93      6.21 o
   6   3   6       15.88       19.57      4.08 o
  -5   4   6      180.57      161.40     10.53 o
  -4   4   6        9.79        9.39      2.34 o
  -3   4   6        6.59        5.44      1.82 o
  -2   4   6     1243.65     1281.41     45.65 o
  -1   4   6      847.92      862.72     32.58 o
   0   4   6      929.30     1026.78     83.33 o
   1   4   6      913.79      940.90     66.90 o
   2   4   6      483.09      423.27     24.85 o
   3   4   6      279.47      272.04     16.34 o
   4   4   6       12.46       13.51      2.95 o
   5   4   6        2.26        2.19      3.02 o
   6   4   6        0.16        4.00      4.00 o
  -5   5   6      155.90      146.33     10.06 o
  -4   5   6      107.42      108.48      5.59 o
  -3   5   6      297.96      296.92     11.43 o
  -2   5   6      348.42      356.97     13.31 o
  -1   5   6      407.53      431.28     23.05 o
   0   5   6      413.24      440.91     17.56 o
   1   5   6      332.27      329.83     30.68 o
   2   5   6       59.88       36.50      3.75 o
   3   5   6        6.30        4.64      1.96 o
   4   5   6       14.57       14.02      3.53 o
   5   5   6       32.72       31.53      4.27 o
  -5   6   6        3.87        1.33      4.41 o
  -4   6   6        8.34        9.39      3.74 o
  -3   6   6      375.64      391.07     21.29 o
  -2   6   6      116.54      131.79      8.42 o
  -1   6   6      112.77      133.08      8.59 o
   0   6   6       53.88       55.40      3.94 o
   1   6   6        2.10       -0.18      1.84 o
   2   6   6        7.48        5.67      3.68 o
   3   6   6      135.77      128.19      6.23 o
   4   6   6       95.76      105.21      8.18 o
   5   6   6       70.33       72.19      6.88 o
  -4   7   6       29.10       34.33      5.17 o
  -3   7   6       18.96       23.53      4.11 o
  -2   7   6       11.88       16.88      3.70 o
  -1   7   6        0.31       -1.11      3.09 o
   0   7   6        3.42        7.10      3.06 o
   1   7   6       79.96       81.64      5.45 o
   2   7   6      121.17       96.82     20.12 o
   3   7   6      165.57      144.16     12.32 o
   4   7   6      139.09      138.26     10.14 o
   5   7   6      121.94      115.68      8.87 o
  -3   8   6        2.41        2.36      4.69 o
  -2   8   6        2.54        1.75      4.42 o
  -1   8   6       26.59       32.34      4.81 o
   0   8   6       64.25       75.57      6.74 o
   1   8   6      107.60      111.76      5.91 o
   2   8   6      205.70      172.57     25.04 o
   3   8   6      120.38      109.57     16.34 o
   4   8   6       69.09       83.37      8.08 o
  -2   9   6       20.17       26.17      5.72 o
  -1   9   6       28.51       35.91      5.74 o
   0   9   6       79.79       89.98      7.85 o
   1   9   6       82.29       84.58      5.31 o
   2   9   6       75.20       68.18     16.00 o
   3   9   6       48.07       21.90      4.96 o
  -1  -7   7        2.23        4.72      3.28 o
   0  -7   7        6.78        5.07      2.61 o
   1  -7   7        1.79        1.88      2.46 o
  -3  -6   7        0.89       -0.85      1.38 o
  -2  -6   7        9.81        7.05      3.25 o
  -1  -6   7       92.04       85.39      6.32 o
   0  -6   7      100.18       91.46      4.88 o
   1  -6   7       54.21       54.09      3.78 o
   2  -6   7       28.45       23.98      5.13 o
   3  -6   7       15.22       15.97      5.80 o
  -4  -5   7       56.75       62.29      2.59 o
  -3  -5   7       12.70       11.28      1.77 o
  -2  -5   7       75.90       67.41      5.36 o
  -1  -5   7      207.42      184.08     10.01 o
   0  -5   7       58.59       55.22      3.55 o
   1  -5   7       99.16       88.34      4.63 o
   2  -5   7      106.44       98.79      8.63 o
   3  -5   7       55.86       53.02      6.60 o
   4  -5   7       16.66       12.58      5.31 o
  -4  -4   7      145.63      147.07      4.19 o
  -3  -4   7      226.31      204.78      5.31 o
  -2  -4   7        5.81        6.72      1.30 o
  -1  -4   7      767.62      720.47     26.42 o
   0  -4   7      390.99      389.82     14.76 o
   1  -4   7      198.41      201.70      8.31 o
   2  -4   7       92.01       98.50      8.26 o
   3  -4   7       43.81       43.06      5.47 o
   4  -4   7        9.98        5.64      4.70 o
  -5  -3   7        2.20        0.89      3.27 o
  -4  -3   7      266.73      277.77     15.61 o
  -3  -3   7      474.25      490.66     11.51 o
  -2  -3   7      738.64      757.70     17.63 o
  -1  -3   7      271.29      296.21      6.00 o
   0  -3   7      266.22      279.43     10.78 o
   1  -3   7      205.14      228.97      9.03 o
   2  -3   7       82.76       84.69      7.26 o
   3  -3   7        2.32        0.38      3.53 o
   4  -3   7        0.27        2.94      4.03 o
   5  -3   7        8.33        5.81      5.38 o
  -5  -2   7      368.12      395.20     21.61 o
  -4  -2   7      420.15      426.92     22.87 o
  -3  -2   7       10.81       12.47      2.59 o
  -2  -2   7     1288.01     1466.71     33.33 o
  -1  -2   7      381.40      456.95      9.77 o
   0  -2   7       96.63      113.61      3.30 o
   1  -2   7        8.34       11.04      1.80 o
   2  -2   7        7.95        7.11      3.14 o
   3  -2   7       28.87       32.39      4.47 o
   4  -2   7       75.86       77.66      6.71 o
   5  -2   7       27.07       26.18      4.77 o
  -5  -1   7      302.61      335.13     18.54 o
  -4  -1   7      360.77      392.96     21.19 o
  -3  -1   7      397.59      410.17     21.74 o
  -2  -1   7       34.05       34.79      3.56 o
  -1  -1   7        2.44        2.86      1.67 o
   0  -1   7        4.12        1.43      0.97 o
   1  -1   7       51.07       52.33      2.85 o
   2  -1   7      272.17      272.85      8.57 o
   3  -1   7      212.00      206.70      8.45 o
   4  -1   7      190.72      184.35      7.86 o
   5  -1   7       92.25       95.61      5.35 o
   6  -1   7       26.89       27.33      3.37 o
  -6   0   7      172.92      216.08     18.49 o
  -5   0   7      101.62      109.37     11.27 o
  -4   0   7       79.75       78.98      5.65 o
  -3   0   7      423.96      435.94     22.95 o
  -2   0   7       17.39       18.10      2.22 o
  -1   0   7      237.00      240.23     12.85 o
   0   0   7      466.01      493.88     18.12 o
   1   0   7      768.58      839.47     25.48 o
   2   0   7      607.21      591.56     17.95 o
   3   0   7      590.82      567.08     21.52 o
   4   0   7      201.26      202.83      8.50 o
   5   0   7       97.23       99.72      5.10 o
   6   0   7       28.08       24.79      4.03 o
  -6   1   7       62.53       81.43      9.76 o
  -5   1   7       17.48       16.19      3.08 o
  -4   1   7        0.38        1.16      2.49 o
  -3   1   7      213.14      196.23     10.87 o
  -2   1   7      493.86      462.60     24.05 o
  -1   1   7      675.57      624.98     32.18 o
   0   1   7      827.57      858.51     30.58 o
   1   1   7     1302.11     1418.96     42.69 o
   2   1   7      743.63      715.60     21.69 o
   3   1   7      467.79      441.53     16.87 o
   4   1   7      160.32      156.14      6.70 o
   5   1   7       28.31       28.18      3.08 o
   6   1   7       12.67       11.52      2.75 o
  -6   2   7        2.38        4.44      6.46 o
  -5   2   7      281.80      258.66     10.77 o
  -4   2   7       16.02       17.45      2.38 o
  -3   2   7      494.79      440.74     23.16 o
  -2   2   7      889.40      812.66     41.80 o
  -1   2   7     1031.64      971.50     49.76 o
   0   2   7     1377.72     1304.47     83.92 o
   1   2   7      833.92      846.11     25.62 o
   2   2   7      623.95      643.59     19.51 o
   3   2   7      110.46      107.08      4.74 o
   4   2   7       24.58       26.28      2.20 o
   5   2   7        0.56        1.39      1.97 o
   6   2   7        5.38        6.10      4.08 o
  -5   3   7       82.30       77.95      4.86 o
  -4   3   7      305.36      279.29     10.98 o
  -3   3   7      530.52      467.63     17.22 o
  -2   3   7      565.03      511.99     26.77 o
  -1   3   7      549.55      539.73     28.12 o
   0   3   7      678.60      713.66     27.60 o
   1   3   7      202.66      193.03      6.23 o
   2   3   7       58.80       60.78      2.50 o
   3   3   7        1.42        0.34      2.17 o
   4   3   7       41.72       38.85      4.25 o
   5   3   7       26.21       24.81      3.85 o
   6   3   7       68.44       68.93      6.90 o
  -5   4   7        5.27        5.94      3.45 o
  -4   4   7      294.67      274.89     10.78 o
  -3   4   7      302.83      287.07     11.05 o
  -2   4   7      208.34      190.05      7.49 o
  -1   4   7      248.72      235.02     13.05 o
   0   4   7       42.50       40.19      3.19 o
   1   4   7        3.50        4.34      2.16 o
   2   4   7       97.93      106.01      5.03 o
   3   4   7      139.95      142.94      9.40 o
   4   4   7      207.60      197.83     12.51 o
   5   4   7      134.15      136.42      9.67 o
   6   4   7       82.71       86.26      7.71 o
  -5   5   7       52.95       46.92      5.60 o
  -4   5   7       73.61       75.19      4.68 o
  -3   5   7       33.08       28.52      2.63 o
  -2   5   7        8.95        7.61      2.80 o
  -1   5   7        1.08        0.20      2.69 o
   0   5   7       84.20       97.70      5.05 o
   1   5   7      179.16      194.55     10.34 o
   2   5   7      333.27      321.92     13.02 o
   3   5   7      350.13      326.22     19.62 o
   4   5   7      178.64      171.87     11.46 o
   5   5   7      194.63      190.29     12.63 o
  -4   6   7        6.67        4.19      3.92 o
  -3   6   7        5.17        3.44      3.24 o
  -2   6   7        9.35       15.02      3.56 o
  -1   6   7      101.29      114.57      7.76 o
   0   6   7      191.71      220.26      9.57 o
   1   6   7      408.81      478.63     23.32 o
   2   6   7      345.34      334.47     13.69 o
   3   6   7      326.13      314.85     19.37 o
   4   6   7      162.20      159.06     11.03 o
   5   6   7       64.89       65.05      6.33 o
  -4   7   7        8.57        8.42      3.88 o
  -3   7   7       25.07       24.62      4.16 o
  -2   7   7       58.99       68.91      6.04 o
  -1   7   7      184.47      211.13     12.63 o
   0   7   7      221.52      284.69     16.25 o
   1   7   7      267.16      284.66     17.26 o
   2   7   7      207.40      190.91      8.59 o
   3   7   7       76.74       75.19      7.33 o
   4   7   7       74.69       74.18      7.37 o
  -3   8   7       22.11       30.75      4.89 o
  -2   8   7       62.89       72.94      7.35 o
  -1   8   7       91.22      119.44      8.74 o
   0   8   7      134.49      163.94     10.69 o
   1   8   7       78.45       77.53      4.88 o
   2   8   7       57.19       49.28      8.35 o
   3   8   7       12.46       17.33      4.94 o
   4   8   7        0.01        6.03      4.88 o
  -2   9   7       33.82       32.56      5.46 o
  -1   9   7       26.67       37.11      5.49 o
   0   9   7       23.24       28.81      5.28 o
   1   9   7        7.69        9.49      3.44 o
   2   9   7        0.68       -3.06      3.18 o
  -2  -6   8       61.94       56.44      5.44 o
  -1  -6   8       85.10       75.02      5.99 o
   0  -6   8       90.34       85.69      4.99 o
   1  -6   8       31.62       31.71      5.51 o
   2  -6   8       22.34       15.04      5.78 o
  -3  -5   8      172.21      166.79      4.78 o
  -2  -5   8      155.46      150.28      4.29 o
  -1  -5   8      120.89      119.23      7.90 o
   0  -5   8       60.91       60.44      3.87 o
   1  -5   8       29.81       26.98      2.81 o
   2  -5   8       10.74       11.32      5.35 o
   3  -5   8        0.24        8.52      5.08 o
  -4  -4   8       59.70       54.76      2.56 o
  -3  -4   8      174.71      166.83      4.61 o
  -2  -4   8      151.29      155.06      4.23 o
  -1  -4   8      107.73      111.79      2.84 o
   0  -4   8       16.92       18.13      2.52 o
   1  -4   8        2.88        0.88      2.04 o
   2  -4   8        4.20        1.66      4.38 o
   3  -4   8       41.04       52.20      6.16 o
   4  -4   8        9.48       11.33      5.53 o
  -4  -3   8      167.36      177.05     11.02 o
  -3  -3   8       96.84      100.35      3.22 o
  -2  -3   8       43.06       51.07      2.20 o
  -1  -3   8        1.10       -0.75      1.67 o
   0  -3   8       18.91       22.74      3.22 o
   1  -3   8       48.89       51.76      1.81 o
   2  -3   8       88.06      104.68      8.49 o
   3  -3   8       77.63       81.85      7.62 o
   4  -3   8       74.42       87.34      8.16 o
   5  -3   8       15.55        8.69      5.00 o
  -5  -2   8        5.34        5.75      3.72 o
  -4  -2   8       40.33       42.88      4.78 o
  -3  -2   8        1.61       14.36      3.05 o
  -2  -2   8       17.74       15.21      1.72 o
  -1  -2   8      137.46      148.19      3.89 o
   0  -2   8      214.40      238.66      5.32 o
   1  -2   8      355.90      408.30      8.76 o
   2  -2   8      447.38      483.61     25.18 o
   3  -2   8      122.58      118.99      8.17 o
   4  -2   8       77.97       76.11      7.27 o
   5  -2   8       38.31       34.08      5.41 o
  -5  -1   8        4.85       10.57      3.70 o
  -4  -1   8       14.11       18.01      3.36 o
  -3  -1   8       89.68       90.39      6.18 o
  -2  -1   8      409.52      424.56     22.49 o
  -1  -1   8      533.93      569.11     29.61 o
   0  -1   8      599.25      655.60     23.74 o
   1  -1   8      556.56      604.51     31.16 o
   2  -1   8      353.59      364.90     19.25 o
   3  -1   8      244.55      247.45     13.64 o
   4  -1   8       32.95       29.84      4.27 o
   5  -1   8       21.62       22.63      4.86 o
  -5   0   8       18.87       20.52      4.19 o
  -4   0   8      145.91      146.31      9.17 o
  -3   0   8      388.83      390.29     20.84 o
  -2   0   8      652.96      646.49     33.52 o
  -1   0   8      732.53      759.71     39.13 o
   0   0   8      911.07     1010.49     36.01 o
   1   0   8      803.20      857.16     25.97 o
   2   0   8      112.30      109.82      5.00 o
   3   0   8       62.67       61.69      3.57 o
   4   0   8        5.99        7.08      2.06 o
   5   0   8        2.60        3.30      2.42 o
   6   0   8       10.18       13.90      3.17 o
  -5   1   8      114.56      118.14      6.64 o
  -4   1   8      258.82      245.35     13.86 o
  -3   1   8      616.05      572.19     29.88 o
  -2   1   8      614.25      554.80     28.82 o
  -1   1   8      554.41      503.75     26.14 o
   0   1   8      352.15      367.73     13.46 o
   1   1   8      109.14      118.02      4.20 o
   2   1   8       45.55       46.20      2.15 o
   3   1   8       32.54       33.57      2.54 o
   4   1   8       17.64       15.39      2.21 o
   5   1   8       45.00       42.81      3.39 o
   6   1   8       41.24       46.40      3.85 o
  -5   2   8      124.75      122.56      6.63 o
  -4   2   8      268.27      234.32     13.17 o
  -3   2   8      282.41      242.32     13.43 o
  -2   2   8      214.60      187.97     10.56 o
  -1   2   8      215.70      207.78     11.37 o
   0   2   8       91.61       77.39      6.85 o
   1   2   8      105.48      102.15      3.74 o
   2   2   8       84.87       81.92      3.15 o
   3   2   8      189.89      180.54      7.42 o
   4   2   8      188.74      173.14     10.07 o
   5   2   8      146.66      148.64      7.03 o
   6   2   8       57.16       65.71      6.43 o
  -5   3   8       66.95       69.10      4.81 o
  -4   3   8      118.71      110.84      5.44 o
  -3   3   8       47.76       43.64      4.13 o
  -2   3   8        7.52        7.14      2.36 o
  -1   3   8       19.14       19.13      2.47 o
   0   3   8      185.17      197.49      8.34 o
   1   3   8      217.35      225.37      7.22 o
   2   3   8      596.99      592.37     18.04 o
   3   3   8      306.80      275.66     16.72 o
   4   3   8      260.90      238.76     14.72 o
   5   3   8      155.99      159.42     10.92 o
   6   3   8       57.12       64.29      6.94 o
  -5   4   8       23.01       23.74      3.40 o
  -4   4   8        0.61        1.39      2.24 o
  -3   4   8       14.12       13.11      2.13 o
  -2   4   8       39.02       38.52      4.02 o
  -1   4   8      150.31      151.95      9.19 o
   0   4   8      733.18      836.47     32.42 o
   1   4   8      508.32      519.20     20.43 o
   2   4   8      595.08      619.05     30.81 o
   3   4   8      388.16      364.74     21.83 o
   4   4   8      227.03      219.39     13.79 o
   5   4   8       55.63       60.67      6.30 o
  -5   5   8        0.07        0.36      3.04 o
  -4   5   8       22.36       21.12      2.82 o
  -3   5   8       76.35       73.72      6.14 o
  -2   5   8      206.50      208.12     12.20 o
  -1   5   8      448.78      457.38     24.54 o
   0   5   8      386.82      445.11     23.91 o
   1   5   8      604.44      616.38     23.98 o
   2   5   8      244.45      231.34     20.35 o
   3   5   8      161.04      143.60      9.83 o
   4   5   8       65.07       62.95      6.33 o
   5   5   8        9.51       10.60      4.19 o
  -4   6   8       52.14       46.06      5.72 o
  -3   6   8       76.74       72.01      6.43 o
  -2   6   8      150.74      147.07      9.73 o
  -1   6   8      379.89      389.88     21.20 o
   0   6   8      194.99      213.64     11.77 o
   1   6   8      198.80      204.51     11.73 o
   2   6   8       73.69       66.68      4.41 o
   3   6   8       19.71       18.96      4.53 o
   4   6   8        2.78        0.34      4.05 o
   5   6   8       44.20       49.28      5.97 o
  -4   7   8       30.70       35.91      4.83 o
  -3   7   8       58.89       57.46      5.77 o
  -2   7   8      110.60      121.69      8.62 o
  -1   7   8       53.06       55.76      5.41 o
   0   7   8       70.93       73.03      6.29 o
   1   7   8        1.55        1.85      2.40 o
   2   7   8        0.20       -1.97      2.43 o
   3   7   8       11.19       17.15      4.88 o
   4   7   8       31.35       32.33      5.05 o
  -3   8   8       13.38       17.38      4.38 o
  -2   8   8       27.96       34.70      5.17 o
  -1   8   8        0.52       -3.95      3.95 o
   0   8   8        0.09        1.55      3.95 o
   1   8   8       13.81       18.75      2.84 o
   2   8   8       35.81       39.63      3.51 o
   3   8   8       74.86       71.81      7.63 o
  -1   9   8        2.20        6.72      4.28 o
   0   9   8       34.35       44.91      5.60 o
   1   9   8       34.32       40.23      3.78 o
   2   9   8       51.36       54.53      4.50 o
  -2  -5   9        3.09        1.81      1.57 o
  -1  -5   9        0.43       -1.50      1.50 o
   0  -5   9       10.44        9.88      1.42 o
   1  -5   9       18.92       22.51      2.97 o
   2  -5   9       27.33       26.25      5.67 o
  -3  -4   9        0.69       -0.05      1.48 o
  -2  -4   9       20.21       22.73      1.70 o
  -1  -4   9       53.56       59.51      2.51 o
   0  -4   9       86.24       86.41      2.69 o
   1  -4   9       88.41       98.05      2.83 o
   2  -4   9      114.25      114.55      9.13 o
   3  -4   9       28.09       35.05      6.39 o
  -4  -3   9        7.62        9.91      4.02 o
  -3  -3   9       81.42       84.49      6.51 o
  -2  -3   9      152.14      152.74      4.26 o
  -1  -3   9      247.31      273.36      6.77 o
   0  -3   9      245.13      276.90      6.27 o
   1  -3   9      212.16      245.05      5.63 o
   2  -3   9      136.39      139.27      9.59 o
   3  -3   9        5.52        6.71      4.39 o
   4  -3   9       43.69       43.68      5.89 o
  -4  -2   9      121.61      121.92      8.42 o
  -3  -2   9      244.93      252.61     14.37 o
  -2  -2   9      333.28      370.95     20.15 o
  -1  -2   9      355.27      392.76     21.04 o
   0  -2   9      275.49      334.16      7.36 o
   1  -2   9      260.60      298.08      6.54 o
   2  -2   9       44.10       46.83      5.10 o
   3  -2   9       19.49       17.68      4.22 o
   4  -2   9        0.83        3.17      4.53 o
   5  -2   9       31.06       30.58      5.33 o
  -5  -1   9       83.17      100.05      8.29 o
  -4  -1   9      246.87      272.54     15.69 o
  -3  -1   9      318.10      335.30     18.35 o
  -2  -1   9      396.97      416.06     22.19 o
  -1  -1   9      309.31      341.62     18.38 o
   0  -1   9      181.20      216.48      8.68 o
   1  -1   9       39.56       49.26      3.07 o
   2  -1   9       32.18       28.77      4.24 o
   3  -1   9        5.20        9.47      3.42 o
   4  -1   9       15.02       19.04      3.99 o
   5  -1   9       46.12       44.15      5.66 o
  -5   0   9      140.21      146.58      9.73 o
  -4   0   9      199.84      201.08     12.02 o
  -3   0   9      200.98      198.60     11.41 o
  -2   0   9      134.11      134.35      8.06 o
  -1   0   9       38.35       37.21      3.52 o
   0   0   9       19.56       23.47      2.09 o
   1   0   9       45.50       41.69      2.67 o
   2   0   9       89.14       88.64      6.12 o
   3   0   9      123.56      117.18      5.45 o
   4   0   9      253.85      236.22      9.72 o
   5   0   9        4.96        6.16      2.95 o
  -5   1   9       90.36       99.47      6.34 o
  -4   1   9       64.00       54.98      5.41 o
  -3   1   9       39.73       34.21      3.75 o
  -2   1   9        2.34        0.88      1.88 o
  -1   1   9       28.75       23.33      2.58 o
   0   1   9      214.63      206.96      7.96 o
   1   1   9      629.00      648.21     19.90 o
   2   1   9      117.69      109.54      5.04 o
   3   1   9      253.21      227.04      9.20 o
   4   1   9      268.49      251.36     10.24 o
   5   1   9       68.63       72.67      4.53 o
  -5   2   9        8.89       10.93      3.42 o
  -4   2   9        0.01       -0.81      2.61 o
  -3   2   9       28.45       25.37      3.13 o
  -2   2   9      156.54      140.80      8.33 o
  -1   2   9      224.96      201.83     11.20 o
   0   2   9      558.07      509.68     55.51 o
   1   2   9      624.64      649.74     19.91 o
   2   2   9      527.36      512.33     19.52 o
   3   2   9      547.26      512.94     19.54 o
   4   2   9       12.64       16.22      2.28 o
   5   2   9       85.72       75.52      6.46 o
  -5   3   9        6.96        6.18      3.20 o
  -4   3   9       42.25       37.12      5.00 o
  -3   3   9      124.86      104.55      7.13 o
  -2   3   9      324.98      290.49     15.83 o
  -1   3   9      648.76      609.90     31.81 o
   0   3   9      998.08     1031.75     39.61 o
   1   3   9      180.54      174.16      5.83 o
   2   3   9      300.12      286.70     11.63 o
   3   3   9      255.07      235.97     14.57 o
   4   3   9       20.80       23.23      3.66 o
   5   3   9        0.79        0.25      3.75 o
  -5   4   9       33.61       34.12      3.65 o
  -4   4   9      101.04       92.32      5.26 o
  -3   4   9      233.16      193.56      8.06 o
  -2   4   9      269.13      248.73     13.96 o
  -1   4   9      385.07      373.59     20.11 o
   0   4   9      368.00      404.82     16.28 o
   1   4   9      246.61      253.97     10.67 o
   2   4   9      169.86      160.80      7.16 o
   3   4   9       48.02       38.04      4.69 o
   4   4   9        4.34        3.95      3.63 o
   5   4   9       34.36       39.94      4.94 o
  -4   5   9       64.69       60.03      4.37 o
  -3   5   9      132.58      131.12      8.78 o
  -2   5   9      203.71      187.06     11.24 o
  -1   5   9      248.38      237.32     13.66 o
   0   5   9        2.18        6.03      3.20 o
   1   5   9        6.31        4.97      2.77 o
   2   5   9        2.99        0.27      1.97 o
   3   5   9       67.84       59.77      5.96 o
   4   5   9       78.00       79.18      6.88 o
   5   5   9       41.20       35.47      5.36 o
  -4   6   9       40.69       43.40      5.55 o
  -3   6   9       26.91       26.78      4.92 o
  -2   6   9       15.14       16.65      4.20 o
  -1   6   9        4.37        3.08      3.52 o
   0   6   9        0.44        1.44      2.77 o
   1   6   9       17.66       22.79      2.68 o
   2   6   9      336.18      352.06     41.45 o
   3   6   9       50.58       60.30      6.82 o
   4   6   9      155.97      153.08     10.81 o
  -3   7   9        3.07        1.83      3.66 o
  -2   7   9        1.50        1.16      3.36 o
  -1   7   9      125.45      148.99      9.56 o
   0   7   9       59.76       69.99      6.33 o
   1   7   9       60.36       71.93      4.49 o
   2   7   9      195.13      204.91     10.06 o
   3   7   9      144.14      132.12      9.95 o
   4   7   9       61.87       59.82      7.43 o
  -2   8   9       20.23       22.71      4.56 o
  -1   8   9       29.48       34.83      4.77 o
   0   8   9       68.71       85.25      7.52 o
   1   8   9      257.50      294.45     12.42 o
   2   8   9       34.20       42.20      3.73 o
   3   8   9       88.90       89.76      8.52 o
  -1   9   9       27.26       32.83      5.75 o
   0   9   9       22.39       31.42      5.53 o
   1   9   9       61.71       70.60      5.06 o
   2   9   9       30.47       30.40      3.58 o
  -1  -5  10       50.28       51.52      2.45 o
   0  -5  10       63.59       62.13      2.47 o
   1  -5  10       87.07      103.71      9.90 o
  -2  -4  10      167.35      166.60      7.86 o
  -1  -4  10       72.06       85.64      3.01 o
   0  -4  10       75.42       92.64      3.97 o
   1  -4  10       40.07       42.12      6.22 o
   2  -4  10        6.54        3.64      5.58 o
  -3  -3  10      139.69      143.89      9.82 o
  -2  -3  10      106.24      115.66      8.26 o
  -1  -3  10      114.87      134.29      3.93 o
   0  -3  10       96.95      119.13      3.30 o
   1  -3  10        6.31        5.37      1.33 o
   2  -3  10       16.90       19.40      5.06 o
   3  -3  10       13.41       17.02      5.66 o
   4  -3  10       14.58       14.96      5.24 o
  -4  -2  10       82.98       97.11      7.74 o
  -3  -2  10      152.69      156.60      9.98 o
  -2  -2  10       16.43       19.87      3.67 o
  -1  -2  10        9.65       17.02      3.33 o
   0  -2  10        0.30       -1.68      2.83 o
   1  -2  10       25.69       30.16      2.78 o
   2  -2  10        6.82        8.32      4.61 o
   4  -2  10        3.12        7.85      4.39 o
  -4  -1  10       34.00       39.33      5.19 o
  -3  -1  10        3.99        5.85      3.28 o
  -2  -1  10        0.74        3.99      2.81 o
  -1  -1  10        7.04        9.49      2.75 o
   0  -1  10      348.18      384.91     14.58 o
   1  -1  10      289.40      305.97     11.67 o
   2  -1  10       12.08       10.86      4.02 o
   3  -1  10      184.40      184.40     10.94 o
   4  -1  10       69.57       70.46      6.35 o
   5  -1  10       66.09       57.18      6.30 o
  -4   0  10        2.68        2.39      3.31 o
  -3   0  10       90.13       76.79      5.91 o
  -2   0  10      131.49      119.89      7.78 o
  -1   0  10      231.92      231.36     12.86 o
   0   0  10      342.61      353.67     13.27 o
   1   0  10       76.36       79.39      3.93 o
   2   0  10     1453.86     1488.13     73.88 o
   3   0  10       10.96       13.16      3.66 o
   4   0  10        8.80        6.86      3.36 o
   5   0  10       48.39       39.87      5.11 o
  -5   1  10       12.46       15.90      4.74 o
  -4   1  10       71.26       66.47      6.27 o
  -3   1  10      119.50       97.90      6.70 o
  -2   1  10      224.99      216.63     12.17 o
  -1   1  10      952.58      868.44     44.80 o
   0   1  10      595.89      595.11     21.61 o
   1   1  10       28.83       33.12      2.21 o
   2   1  10      330.71      355.36     14.06 o
   3   1  10       66.93       65.92      3.83 o
   4   1  10       54.46       47.65      3.47 o
   5   1  10       11.16        9.14      2.68 o
  -5   2  10       27.88       34.75      4.12 o
  -4   2  10      219.61      172.87     10.55 o
  -3   2  10      255.17      204.04     11.76 o
  -2   2  10      315.29      263.29     14.51 o
  -1   2  10      331.07      306.45     16.55 o
   0   2  10       54.76       54.68      4.28 o
   1   2  10     1403.36     1479.79     57.87 o
   2   2  10       67.87       64.82      3.88 o
   3   2  10       22.65       20.74      2.39 o
   4   2  10        3.87        3.28      2.04 o
   5   2  10       23.89       22.31      4.44 o
  -4   3  10       91.39       78.24      5.07 o
  -3   3  10      120.41      109.49      7.54 o
  -2   3  10      479.37      390.70     20.95 o
  -1   3  10      141.97      134.70      8.25 o
   0   3  10       62.87       73.51      6.83 o
   1   3  10       45.11       51.23      2.66 o
   2   3  10       23.09       20.01      4.17 o
   3   3  10       11.61       12.54      3.72 o
   4   3  10      182.77      149.97     10.42 o
   5   3  10       54.33       59.38      6.58 o
  -4   4  10       51.53       40.91      3.70 o
  -3   4  10       34.02       34.71      4.11 o
  -2   4  10       10.97        6.89      3.14 o
  -1   4  10       41.63       47.87      4.69 o
   0   4  10      324.51      355.15     18.19 o
   1   4  10      673.21      735.62     28.68 o
   2   4  10      288.68      267.45     16.79 o
   3   4  10       57.43       62.03      5.99 o
   4   4  10      160.72      133.47      9.80 o
   5   4  10       75.26       71.52      7.30 o
  -4   5  10        0.59        2.06      3.84 o
  -3   5  10       38.01       34.91      4.82 o
  -2   5  10       16.16       13.82      3.39 o
  -1   5  10      359.91      394.68     21.57 o
   0   5  10       39.65       43.91      4.15 o
   1   5  10      249.92      274.87     11.53 o
   2   5  10      135.27      139.68     10.75 o
   3   5  10      358.22      304.79     19.09 o
   4   5  10       96.61      105.05      8.68 o
   5   5  10       43.01       46.18      5.75 o
  -4   6  10        6.40       10.35      4.95 o
  -3   6  10       30.10       29.78      5.19 o
  -2   6  10      143.80      136.34      9.37 o
  -1   6  10       22.47       21.70      4.17 o
   0   6  10      797.84      864.78     45.27 o
   1   6  10      269.83      289.15     12.02 o
   2   6  10       56.13       62.45      6.47 o
   3   6  10      126.66      106.09      8.64 o
   4   6  10       35.27       27.08      5.47 o
  -3   7  10       47.05       56.52      6.28 o
  -2   7  10      226.82      240.09     14.50 o
  -1   7  10       27.66       32.95      4.91 o
   0   7  10      133.49      151.25      9.70 o
   1   7  10       43.77       54.77      5.93 o
   2   7  10      128.01      116.81      6.09 o
   3   7  10        8.65       14.13      5.25 o
   4   7  10        0.27        2.94      5.17 o
  -2   8  10       13.06       14.36      4.74 o
  -1   8  10      265.05      285.45     16.55 o
   0   8  10       26.41       21.84      4.63 o
   1   8  10        0.98       -0.45      2.76 o
   2   8  10        6.40        6.15      3.00 o
   3   8  10        3.17        5.74      4.64 o
   0   9  10        1.56        6.97      4.81 o
  -1  -4  11        0.75        3.90      1.80 o
   0  -4  11       15.18       13.88      2.63 o
   1  -4  11        7.18       -3.41      5.97 o
   2  -4  11       28.46       34.41      6.35 o
  -2  -3  11        9.09       11.32      4.33 o
  -1  -3  11        9.52       13.94      4.08 o
   0  -3  11      138.37      160.34      7.76 o
   1  -3  11       46.75       51.80      6.38 o
   2  -3  11       45.76       49.19      6.27 o
   3  -3  11        5.21       11.35      5.20 o
  -3  -2  11       20.74       19.26      4.74 o
  -2  -2  11       77.27       81.49      7.12 o
  -1  -2  11      200.87      223.87     13.30 o
   0  -2  11       20.53       29.23      4.53 o
   1  -2  11      237.18      256.37     14.95 o
   3  -2  11        0.96       -0.80      4.35 o
   4  -2  11       11.32        9.64      5.20 o
  -4  -1  11       10.23       11.38      4.22 o
  -3  -1  11      156.67      167.19     10.65 o
  -2  -1  11      153.90      180.64     11.27 o
  -1  -1  11      468.88      497.10     26.54 o
   0  -1  11      151.51      164.74      7.27 o
   1  -1  11      125.31      136.43      6.16 o
   2  -1  11        7.95        9.53      3.83 o
   3  -1  11      107.96       96.85      7.45 o
   4  -1  11        0.49        1.67      4.44 o
  -4   0  11      101.47       96.86      8.02 o
  -3   0  11      189.21      175.56     10.78 o
  -2   0  11      323.06      310.84     17.17 o
  -1   0  11       28.06       37.05      4.11 o
   0   0  11      320.16      347.51     13.24 o
   1   0  11      235.31      243.57      9.50 o
   2   0  11       46.01       42.35      4.46 o
   3   0  11        0.47        1.67      3.70 o
   4   0  11        3.43        5.24      3.59 o
  -4   1  11      158.79      158.68     10.28 o
  -3   1  11      112.30      105.75      7.38 o
  -2   1  11      300.22      251.98     14.25 o
  -1   1  11       18.56       21.23      3.10 o
   0   1  11        8.87        9.06      2.00 o
   1   1  11       63.23       55.54      3.33 o
   2   1  11        8.67       14.21      3.44 o
   3   1  11       64.98       56.51      5.30 o
   4   1  11       77.60       67.32      6.00 o
   5   1  11       38.67       40.93      4.94 o
  -4   2  11       46.22       45.54      5.19 o
  -3   2  11       66.15       58.14      5.55 o
  -2   2  11       35.70       25.83      3.44 o
  -1   2  11       35.60       35.07      3.89 o
   0   2  11        1.01        3.05      2.58 o
   1   2  11      495.97      536.97     31.84 o
   2   2  11      121.51      124.07      5.91 o
   3   2  11      125.77      114.99      5.54 o
   4   2  11       93.27       83.66      7.23 o
   5   2  11       44.85       43.21      5.39 o
  -4   3  11        0.64       -1.34      3.44 o
  -3   3  11       13.70        8.50      3.22 o
  -2   3  11      100.38       84.34      6.15 o
  -1   3  11      107.57      101.76      7.12 o
   0   3  11      422.39      424.26     22.66 o
   1   3  11       64.25       67.01      8.36 o
   2   3  11      282.12      254.93     16.38 o
   3   3  11      222.79      196.36     12.81 o
   4   3  11       91.06       83.72      7.05 o
   5   3  11       26.98       26.79      5.05 o
  -4   4  11        2.94        0.87      2.82 o
  -3   4  11      181.90      161.39     10.36 o
  -2   4  11       19.03       17.95      3.45 o
  -1   4  11      105.04       97.54      6.98 o
   0   4  11      778.28      856.39     44.63 o
   1   4  11      172.14      189.46      9.29 o
   2   4  11      175.74      144.36     10.34 o
   3   4  11       87.25       80.04      7.59 o
   4   4  11       20.67       21.90      4.72 o
  -4   5  11        7.02        8.63      4.64 o
  -3   5  11      163.96      144.45      9.64 o
  -2   5  11      123.84      115.42      8.12 o
  -1   5  11      318.65      311.22     17.55 o
   0   5  11       42.10       43.96      4.75 o
   1   5  11      148.31      147.08      7.19 o
   2   5  11       83.41       69.20      7.27 o
   3   5  11       11.75       10.14      4.27 o
   4   5  11        0.19       -3.91      4.02 o
  -3   6  11        7.05        7.89      4.66 o
  -2   6  11       42.07       38.83      5.07 o
  -1   6  11      285.67      284.31     16.59 o
   0   6  11        5.94        3.20      4.02 o
   1   6  11       14.74       14.56      2.79 o
   2   6  11        0.02        2.77      4.47 o
   3   6  11       16.07       20.49      4.86 o
   4   6  11       18.26       25.21      5.78 o
  -2   7  11       40.53       32.33      5.11 o
  -1   7  11        4.74        9.66      4.50 o
   0   7  11        1.16        4.14      3.94 o
   1   7  11        2.62        3.22      2.67 o
   2   7  11       30.75       34.88      5.33 o
   3   7  11       49.14       41.46      6.30 o
  -1   8  11       36.80       43.88      5.36 o
   0   8  11       10.94       17.12      4.25 o
   1   8  11       38.00       48.48      4.09 o
   2   8  11       67.30       75.34      7.79 o
  -1  -3  12       81.13       98.41      8.27 o
   0  -3  12       82.77      100.40      6.13 o
   1  -3  12       11.68       22.32      5.66 o
   2  -3  12       20.90       25.45      6.32 o
  -2  -2  12      131.07      153.69     10.39 o
  -1  -2  12       43.65       59.32      6.44 o
   0  -2  12       84.57      101.64      5.73 o
   1  -2  12        8.66        9.27      5.38 o
   2  -2  12        0.10        4.61      5.17 o
   3  -2  12        1.64        0.77      5.33 o
  -3  -1  12       51.68       53.69      5.82 o
  -2  -1  12       50.30       54.89      5.91 o
  -1  -1  12       32.30       40.21      4.72 o
   0  -1  12        5.22        1.01      2.70 o
   1  -1  12        0.47        1.80      4.16 o
   2  -1  12       25.95       25.90      5.10 o
   3  -1  12       13.18       14.72      4.45 o
  -3   0  12       34.94       37.52      4.85 o
  -2   0  12        0.89        0.34      3.24 o
  -1   0  12        0.55        2.91      3.41 o
   0   0  12       58.57       55.22      5.96 o
   1   0  12       91.34       79.53      6.49 o
   2   0  12       84.40       81.81      6.87 o
   3   0  12       76.53       78.97      6.88 o
   4   0  12       53.42       58.99      5.97 o
  -3   1  12        6.01        7.17      3.95 o
  -2   1  12       28.42       26.33      3.94 o
  -1   1  12      182.78      152.70      9.39 o
   0   1  12      120.96      122.33      7.98 o
   1   1  12      230.21      228.15      9.50 o
   2   1  12       95.23       91.00      6.74 o
   3   1  12      105.84      103.04      7.41 o
   4   1  12       43.03       42.09      4.91 o
  -4   2  12        5.02        4.27      4.17 o
  -3   2  12       91.02       79.49      6.43 o
  -2   2  12       75.01       70.95      5.77 o
  -1   2  12      277.50      239.11     13.55 o
   0   2  12      246.73      235.40     13.39 o
   1   2  12      180.67      184.72      7.55 o
   2   2  12      148.25      135.11      8.31 o
  -3   3  12       96.74       79.32      6.46 o
  -2   3  12      240.73      206.10     12.29 o
  -1   3  12      147.37      137.88      9.03 o
   0   3  12      210.30      211.71     12.41 o
   1   3  12       44.65       49.24      3.90 o
   2   3  12       44.06       48.45      5.82 o
   3   3  12        4.26        3.52      4.33 o
   4   3  12        0.78        2.86      4.27 o
  -3   4  12       45.58       42.31      4.83 o
  -2   4  12      148.22      126.45      8.53 o
  -1   4  12       71.63       68.29      6.33 o
   0   4  12       26.97       31.55      4.08 o
   1   4  12       17.16       22.29      2.96 o
   2   4  12        0.84       -0.03      4.25 o
   3   4  12       36.51       36.66      5.58 o
   4   4  12       33.50       38.66      5.36 o
  -3   5  12       46.63       36.16      5.28 o
  -2   5  12        9.32       10.47      3.72 o
  -1   5  12        9.72        9.07      4.11 o
   0   5  12       16.21       24.31      4.63 o
   1   5  12       15.04       21.01      4.08 o
   2   5  12       52.53       57.43      6.99 o
   3   5  12       62.57       61.51      7.40 o
   4   5  12       51.30       45.59      5.99 o
  -2   6  12        2.94        7.05      4.56 o
  -1   6  12       21.73       21.70      5.06 o
   0   6  12       25.15       25.15      5.10 o
   1   6  12       77.15       87.73      5.51 o
   2   6  12      135.82      130.78      9.93 o
   3   6  12       85.18       83.60      8.44 o
  -2   7  12       13.71       14.24      4.75 o
  -1   7  12       63.62       66.02      6.86 o
   0   7  12       57.82       61.76      6.44 o
   1   7  12       86.89       95.38      5.79 o
   2   7  12       66.21       66.49      6.99 o
   0   8  12       46.92       52.53      5.86 o
   1   8  12       60.45       61.94      4.87 o
  -1  -2  13        9.51        8.66      4.41 o
   0  -2  13       21.82       26.46      4.86 o
   1  -2  13       27.22       27.68      5.78 o
  -2  -1  13       35.16       38.83      5.74 o
  -1  -1  13       47.17       52.91      5.97 o
   0  -1  13      107.31      108.65      5.95 o
   1  -1  13       62.62       66.97      7.04 o
   2  -1  13       54.50       57.69      6.44 o
  -2   0  13      108.75      102.27      8.29 o
  -1   0  13      128.33      125.39      8.63 o
   0   0  13      111.13      115.39      8.10 o
   1   0  13      105.00      112.41      8.56 o
   2   0  13       43.62       51.61      5.33 o
   3   0  13       26.07       23.95      4.75 o
  -3   1  13      102.76      103.63      8.07 o
  -2   1  13      102.45       99.02      7.54 o
  -1   1  13      164.13      163.53     10.25 o
   0   1  13       67.95       70.69      6.11 o
   1   1  13       44.92       48.90      4.92 o
   2   1  13       11.36       13.44      4.05 o
   3   1  13        0.02        0.47      3.78 o
  -3   2  13       90.40       85.46      7.46 o
  -2   2  13       75.46       57.97      5.69 o
  -1   2  13       40.94       37.43      4.36 o
   0   2  13       24.70       29.48      3.85 o
   1   2  13        0.12        2.89      3.55 o
   2   2  13        0.79       -3.24      3.24 o
  -3   3  13       18.88       16.18      4.02 o
  -2   3  13       24.88       23.18      4.06 o
  -1   3  13        0.53        4.94      3.33 o
   0   3  13        5.73        8.02      3.28 o
   1   3  13       34.55       38.66      3.46 o
   2   3  13       71.75       75.56      7.87 o
   3   3  13       57.12       54.35      6.50 o
  -3   4  13        0.03        3.14      4.22 o
  -2   4  13        8.12        9.14      4.13 o
  -1   4  13       21.59       17.60      3.92 o
   0   4  13       76.89       85.98      6.87 o
   1   4  13       74.08       77.40      9.55 o
   2   4  13      135.13      156.03     11.59 o
   3   4  13       91.89       85.83      7.87 o
  -2   5  13       53.10       48.09      5.47 o
  -1   5  13       68.07       68.33      7.15 o
   0   5  13      111.04      125.99      9.49 o
   1   5  13      136.77      146.10      9.14 o
   2   5  13       75.14       80.77      8.07 o
   3   5  13       27.73       29.54      5.89 o
  -2   6  13       41.68       43.48      6.05 o
  -1   6  13       80.40       81.77      8.23 o
   0   6  13       57.90       59.96      6.39 o
   1   6  13       77.98       85.05      5.64 o
   2   6  13       38.30       40.47      6.14 o
  -1   7  13       33.01       28.25      5.96 o
   0   7  13       34.37       33.33      5.64 o
   1   7  13        5.70        6.29      2.87 o
   0  -1  14       25.62       34.42      5.27 o
  -1   0  14       33.95       49.24      5.64 o
   0   0  14        3.20        0.30      3.45 o
   1   0  14        2.10        0.95      4.88 o
   2   0  14        1.21        1.34      4.61 o
  -2   1  14        2.02        8.71      4.24 o
  -1   1  14        0.68        1.25      3.70 o
   0   1  14        7.98        4.45      3.49 o
   1   1  14       16.23       15.57      4.28 o
   2   1  14       75.96       68.69      6.08 o
  -2   2  14        1.95        2.45      3.74 o
  -1   2  14       40.15       34.89      4.58 o
   0   2  14       80.73       68.87      6.02 o
   1   2  14       51.96       49.05      5.22 o
  -2   3  14       50.09       39.07      5.38 o
  -1   3  14       76.18       61.63      6.15 o
   0   3  14       83.00       79.16      7.02 o
  -2   4  14       80.29       74.22      6.91 o
  -1   4  14       99.28       99.36      8.32 o
   0   4  14       50.22       48.89      5.69 o
   1   4  14       60.73       79.80      8.71 o
   2   4  14       20.91       17.57      5.28 o
  -1   5  14       33.14       32.88      5.58 o
   0   5  14       57.55       60.71      6.61 o
   1   5  14        2.11        1.63      5.11 o
   2   5  14        8.09       12.46      5.19 o
   0   6  14        0.81        3.30      4.67 o
   1   6  14        4.02        9.89      4.83 o
   0   2  15       37.64       42.49      5.46 o
   0   3  15        0.39        3.34      4.25 o
   0   4  15        0.62        2.50      4.41 o
 
